# Supplementary material for: 4-[(Dimethyl­amino)methyl­idene]-2-(4-nitro­phen­yl)-1,3-oxazol-5(4H)-one
Source: Acta Crystallogr Sect E Struct Rep Online. 2010 May 26;66(Pt 6):o1450–1. doi: 10.1107/S1600536810018635 (PMC2979566; doi:10.1107/S1600536810018635)
Supplement: Supplementary file 2 [file e-66-o1450-Isup2.hkl]

# 
# h,k,l, Fc-squared, Fo-squared, sigma(Fo-squared) and status flag 
# 
data_I
_shelx_title '  P21/c' 
_shelx_refln_list_code          4 
_shelx_F_calc_maximum      163.25 
_exptl_crystal_F_000       544.00 
_reflns_d_resolution_high  0.7715 
 
loop_ 
 _symmetry_equiv_pos_as_xyz 
 'x, y, z' 
 '-x, y+1/2, -z+1/2' 
 '-x, -y, -z' 
 'x, -y-1/2, z-1/2' 
 
_cell_length_a     9.5313 
_cell_length_b     9.5204 
_cell_length_c    13.0349 
_cell_angle_alpha  90.000 
_cell_angle_beta  106.661 
_cell_angle_gamma  90.000 
 
_shelx_F_squared_multiplier     1.000 
 
loop_ 
 _refln_index_h 
 _refln_index_k 
 _refln_index_l 
 _refln_F_squared_calc 
 _refln_F_squared_meas 
 _refln_F_squared_sigma 
 _refln_observed_status 
   2   0   0     1589.90     1516.34     26.47 o 
   3   0   0      217.84      205.85      6.27 o 
   4   0   0      341.75      320.54      7.02 o 
   5   0   0      364.96      299.04      7.39 o 
   6   0   0     1204.97     1170.11     27.98 o 
   7   0   0       13.52       10.07      1.65 o 
   8   0   0      185.79      196.24      5.82 o 
   9   0   0       77.40       76.98      4.17 o 
  10   0   0      215.88      222.83     19.53 o 
  11   0   0        2.41       -4.33     13.00 o 
   1   1   0       10.97       10.82      1.56 o 
   2   1   0      249.27      218.76      4.20 o 
   3   1   0      652.16      600.70      9.15 o 
   4   1   0      249.51      250.60      4.69 o 
   5   1   0       65.40       54.30      3.39 o 
   6   1   0       32.78       30.79      1.81 o 
   7   1   0       16.55       19.04      1.80 o 
   8   1   0       29.93       32.06      2.14 o 
   9   1   0      313.98      352.99     10.31 o 
  10   1   0      529.21      595.54     24.99 o 
  11   1   0      185.60      199.73     16.45 o 
   0   2   0     1811.05     2046.90     46.84 o 
   1   2   0       10.93       10.41      0.51 o 
   2   2   0    24922.57    26314.08    587.67 o 
   3   2   0     1622.64     1625.46     26.46 o 
   4   2   0      662.47      642.78     10.98 o 
   5   2   0      222.54      334.83     18.24 o 
   6   2   0      145.24      136.22      4.08 o 
   7   2   0      121.06      121.21      3.49 o 
   8   2   0      379.09      374.47     11.28 o 
   9   2   0       35.63       39.27      4.83 o 
  10   2   0        9.19        6.67      5.79 o 
  11   2   0       24.28       18.44      5.16 o 
   1   3   0      333.24      291.70      4.01 o 
   2   3   0        2.50        3.72      0.52 o 
   3   3   0       36.45       27.46      2.06 o 
   4   3   0       51.48       48.38      2.25 o 
   5   3   0       47.11       52.20      5.95 o 
   6   3   0      145.87      152.83      4.81 o 
   7   3   0      372.31      377.23     10.22 o 
   8   3   0      891.95      925.11     21.68 o 
   9   3   0        5.22        8.65      2.71 o 
  10   3   0       70.23       66.95      4.96 o 
  11   3   0        0.05       -1.66      7.19 o 
   0   4   0      560.45      613.38     19.37 o 
   1   4   0      138.28      130.26      2.25 o 
   2   4   0       70.95       79.46      1.84 o 
   3   4   0      270.31      318.67      4.66 o 
   4   4   0     4281.98     4421.90     51.29 o 
   5   4   0      430.03      467.27     14.57 o 
   6   4   0        2.89        2.42      1.71 o 
   7   4   0        0.53       -0.59      1.98 o 
   8   4   0        6.64        5.20      2.12 o 
   9   4   0      139.43      216.92     32.20 o 
  10   4   0        0.78       26.43     14.24 o 
  11   4   0       12.52       17.29      6.48 o 
   1   5   0      117.97      118.41      2.97 o 
   2   5   0      116.13      114.27      2.21 o 
   3   5   0      380.24      385.18      8.38 o 
   4   5   0        4.51        7.12      0.74 o 
   5   5   0      430.93      406.66      7.25 o 
   6   5   0      724.04      701.61     14.24 o 
   7   5   0       21.38       17.17      2.53 o 
   8   5   0        2.54        3.27      3.45 o 
   9   5   0       58.37       94.91     14.51 o 
  10   5   0       13.74       22.23     14.35 o 
   0   6   0      985.72     1080.16     30.89 o 
   1   6   0      981.60     1035.03     12.87 o 
   2   6   0      323.28      306.53      5.12 o 
   3   6   0        0.16        1.08      0.94 o 
   4   6   0        0.91        2.17      1.42 o 
   5   6   0       72.61       99.17      6.95 o 
   6   6   0      574.61      613.70     13.26 o 
   7   6   0       76.93       71.21      8.27 o 
   8   6   0      217.52      233.60     33.85 o 
   9   6   0        7.65        7.01      5.10 o 
  10   6   0       39.13       27.80      6.91 o 
   1   7   0      332.85      318.06      6.59 o 
   2   7   0        1.68        0.03      1.34 o 
   3   7   0      243.42      252.56      6.43 o 
   4   7   0      275.40      269.72      5.79 o 
   5   7   0      129.66      182.49     11.87 o 
   6   7   0       33.16       24.08      3.48 o 
   7   7   0        3.46        6.04      4.97 o 
   8   7   0        6.97       14.90      5.30 o 
   9   7   0       39.44       42.55      7.95 o 
   0   8   0      198.53      208.33     13.11 o 
   1   8   0      218.08      206.05      7.99 o 
   2   8   0      222.13      201.21      5.70 o 
   3   8   0      214.97      210.66      6.50 o 
   4   8   0      218.01      184.43      8.69 o 
   5   8   0       30.50       45.44      6.71 o 
   6   8   0      128.45      150.24     21.09 o 
   7   8   0        6.75       16.31      5.36 o 
   8   8   0      107.21       97.79     10.18 o 
   9   8   0       10.07        1.30      5.84 o 
   1   9   0       37.18       52.16      7.49 o 
   2   9   0      250.05      233.48      7.24 o 
   3   9   0        0.00        2.52      2.89 o 
   4   9   0       14.78       14.82      2.44 o 
   5   9   0        6.12        1.03      5.20 o 
   6   9   0        0.88        2.41      6.52 o 
   7   9   0      219.94      236.53     15.00 o 
   8   9   0       18.32       18.69      7.21 o 
   0  10   0       18.10       21.94      5.90 o 
   1  10   0        3.85        2.80      2.86 o 
   2  10   0      101.28       83.52      7.55 o 
   3  10   0      169.39      148.97     11.68 o 
   4  10   0      196.61      195.47     17.69 o 
   5  10   0      110.42      122.34     11.49 o 
   6  10   0       48.27       53.83      7.39 o 
   1  11   0       19.24       15.24      4.81 o 
   2  11   0        0.22       -3.32      2.83 o 
   3  11   0       54.05       62.51      8.05 o 
   4  11   0       31.80       65.17     11.66 o 
   5  11   0      142.63      181.30     15.55 o 
   0  12   0       79.35       79.63      9.20 o 
   1  12   0        8.48        6.98      4.63 o 
   2  12   0       13.72       14.51     12.83 o 
 -11   1   1       71.61       67.31      5.88 o 
 -10   1   1      609.83      732.24     22.03 o 
  -9   1   1      129.21      160.05      9.92 o 
  -8   1   1       12.43       16.14      1.90 o 
  -7   1   1       59.51       66.28      2.52 o 
  -6   1   1      503.85      521.19      7.24 o 
  -5   1   1      402.14      478.33     35.15 o 
  -4   1   1      237.80      199.97      4.97 o 
  -3   1   1        0.08        1.22      0.41 o 
  -2   1   1      155.95      121.12      2.23 o 
  -1   1   1       22.65       13.95      0.74 o 
   1   1   1      475.28      428.17      5.78 o 
   2   1   1      147.35      147.98      2.17 o 
   3   1   1       53.61       36.48      1.24 o 
   4   1   1      214.80      199.08      7.13 o 
   5   1   1       83.16        5.33      3.36 o 
   6   1   1       60.21       68.27      3.00 o 
   7   1   1      122.39      130.88      5.82 o 
   8   1   1      103.33      106.80      3.51 o 
   9   1   1      125.42      132.53      6.92 o 
  10   1   1       58.16       53.42      4.90 o 
  11   1   1      285.45      289.22     18.77 o 
 -11   2   1        0.00       -2.67      5.22 o 
 -10   2   1       35.87       33.20      5.44 o 
  -9   2   1        8.98        9.98      4.28 o 
  -8   2   1       72.33       69.81      6.28 o 
  -7   2   1      100.17       89.42      4.84 o 
  -6   2   1      101.91      103.31      5.81 o 
  -5   2   1      164.64        2.91      0.45 o 
  -4   2   1     2160.33     2088.97     29.01 o 
  -3   2   1      872.69      849.98     10.81 o 
  -2   2   1     3863.00     3684.44     39.86 o 
  -1   2   1      832.90      726.89      9.61 o 
   0   2   1      436.32      477.36      6.46 o 
   1   2   1     3504.36     3452.56     37.36 o 
   2   2   1    26650.78    27465.19    624.17 o 
   3   2   1     1391.29     1350.15     19.64 o 
   4   2   1      790.52      788.33     14.61 o 
   5   2   1      563.04      604.82      8.96 o 
   6   2   1       65.27       72.77      3.52 o 
   7   2   1       56.92       65.15      4.78 o 
   8   2   1       55.30       56.06      3.44 o 
   9   2   1       22.56       31.29      7.25 o 
  10   2   1       40.12       29.59      4.26 o 
  11   2   1        7.00        3.18      8.49 o 
 -11   3   1        1.29       -2.04      4.14 o 
 -10   3   1        0.04       -7.60      5.06 o 
  -9   3   1       44.10       30.26      4.64 o 
  -8   3   1      418.23      442.09     11.98 o 
  -7   3   1      227.87      221.53      7.37 o 
  -6   3   1      223.78      226.27      5.88 o 
  -5   3   1       40.72       13.92      3.31 o 
  -4   3   1      752.42      750.79      9.94 o 
  -3   3   1      396.49      405.11      5.34 o 
  -2   3   1       21.78       25.64      1.33 o 
  -1   3   1     1134.84     1081.69     12.41 o 
   0   3   1       37.73       32.77      1.02 o 
   1   3   1      162.45      146.23      2.36 o 
   2   3   1      514.70      496.09      6.62 o 
   3   3   1      724.12      748.53     10.84 o 
   4   3   1       12.04       19.58      2.99 o 
   5   3   1      212.12      216.87      6.13 o 
   6   3   1       65.61       61.49      4.01 o 
   7   3   1      215.12      221.67      7.02 o 
   8   3   1       58.21       57.02      5.02 o 
   9   3   1       66.71       92.52     13.30 o 
  10   3   1       10.05       17.24      3.90 o 
  11   3   1        7.50        0.91      3.66 o 
 -11   4   1        1.00       -3.95      7.75 o 
 -10   4   1        1.78        7.68      6.62 o 
  -9   4   1        5.82        3.59      5.95 o 
  -8   4   1       94.35       89.76      5.99 o 
  -7   4   1        0.45        0.67      2.15 o 
  -6   4   1      842.89      797.17     16.89 o 
  -5   4   1        2.67        1.37      2.42 o 
  -4   4   1      228.35      253.51      8.04 o 
  -3   4   1      888.26      893.92     11.01 o 
  -2   4   1     1937.61     1840.94     21.44 o 
  -1   4   1       97.94       98.59      2.31 o 
   0   4   1     1913.15     2075.70     25.07 o 
   1   4   1     1701.20     1690.44     19.75 o 
   2   4   1     1750.99     1746.41     20.31 o 
   3   4   1       48.84       41.66      1.37 o 
   4   4   1     8039.74     8454.93    163.34 o 
   5   4   1       26.38       30.29      3.27 o 
   6   4   1      126.79      119.44      5.95 o 
   7   4   1       47.41       46.06      4.06 o 
   8   4   1       94.86       87.94      9.34 o 
   9   4   1       12.70       13.34      6.22 o 
  10   4   1      176.99      177.97     10.82 o 
 -11   5   1       37.57       26.98      8.72 o 
 -10   5   1       33.20       42.53      9.73 o 
  -9   5   1       10.29        8.99      4.16 o 
  -8   5   1      128.12      128.95      6.15 o 
  -7   5   1      175.63      167.20      5.60 o 
  -6   5   1      634.33      635.64     17.21 o 
  -5   5   1      787.06      784.94     13.78 o 
  -4   5   1        7.06        9.92      1.27 o 
  -3   5   1       95.63       91.30      2.34 o 
  -2   5   1      723.82      671.11      8.78 o 
  -1   5   1      107.60      102.89      2.24 o 
   0   5   1      147.33      193.14      4.19 o 
   1   5   1     1188.15     1199.32     15.60 o 
   2   5   1       32.71       30.80      1.43 o 
   3   5   1      109.75       98.42      2.50 o 
   4   5   1      119.90      125.23      3.15 o 
   5   5   1      363.57      512.96     33.36 o 
   6   5   1       29.92       20.11      1.86 o 
   7   5   1       30.51       24.10      2.53 o 
   8   5   1        0.40        0.45      3.38 o 
   9   5   1       44.33       53.03      6.71 o 
  10   5   1       15.58       14.77      8.51 o 
 -10   6   1       17.79       14.77      5.74 o 
  -9   6   1       30.48       41.34      5.82 o 
  -8   6   1       51.45       49.02     11.64 o 
  -7   6   1       13.32       10.23      4.51 o 
  -6   6   1       47.35       35.14      2.27 o 
  -5   6   1      281.33      258.78      8.16 o 
  -4   6   1      453.61      443.66      7.59 o 
  -3   6   1      170.10      168.69      3.87 o 
  -2   6   1      290.28      257.57      4.76 o 
  -1   6   1      264.87      251.89     11.32 o 
   0   6   1     1371.43     1602.32     31.44 o 
   1   6   1      176.06      185.21      4.23 o 
   2   6   1      263.60      265.02      4.72 o 
   3   6   1        2.15        2.54      1.18 o 
   4   6   1      141.89      145.15      3.80 o 
   5   6   1      238.60      273.55      9.82 o 
   6   6   1     2499.08     2553.61     78.62 o 
   7   6   1        3.39       11.88      5.30 o 
   8   6   1       69.63       64.74      8.51 o 
   9   6   1       26.51       34.41      7.61 o 
  10   6   1       20.75       14.76     15.94 o 
  -9   7   1       14.15       21.15      5.93 o 
  -8   7   1       24.28       23.86      5.66 o 
  -7   7   1        4.03        2.57      4.41 o 
  -6   7   1       16.33       13.36      6.57 o 
  -5   7   1      461.37      685.69     45.51 o 
  -4   7   1      517.10      489.45     16.19 o 
  -3   7   1      380.22      362.37      7.36 o 
  -2   7   1       68.72       58.38      2.31 o 
  -1   7   1       36.87       33.01      1.98 o 
   0   7   1      342.83      427.48      7.40 o 
   1   7   1      221.04      211.94      4.52 o 
   2   7   1        1.16        2.16      1.81 o 
   3   7   1       78.51       75.08      4.00 o 
   4   7   1       36.77      108.67     12.83 o 
   5   7   1      172.05      149.92      5.11 o 
   6   7   1       48.85       54.24      8.44 o 
   7   7   1       56.63       55.26      6.45 o 
   8   7   1        4.90       -4.04      5.21 o 
   9   7   1      176.29      211.99     17.11 o 
  -9   8   1       27.94       28.72      6.25 o 
  -8   8   1       49.06       56.17      7.05 o 
  -7   8   1      222.29      215.49     19.93 o 
  -6   8   1        0.41        0.24      3.58 o 
  -5   8   1        0.10       -2.02      1.34 o 
  -4   8   1        3.55       45.24      6.59 o 
  -3   8   1      157.81      155.12      7.76 o 
  -2   8   1      255.96      236.56      5.54 o 
  -1   8   1       37.18       51.83      6.90 o 
   0   8   1      158.27      207.98      4.65 o 
   1   8   1      154.31      145.89      5.88 o 
   2   8   1        1.35        0.02      1.39 o 
   3   8   1        3.92        1.64      2.47 o 
   4   8   1       14.02       13.08      2.23 o 
   5   8   1       22.32       17.03      4.76 o 
   6   8   1       52.00       56.71      6.09 o 
   7   8   1       23.98       26.43      7.91 o 
   8   8   1      672.26      658.64     27.60 o 
  -8   9   1       85.78       89.94      9.42 o 
  -7   9   1        0.11        0.11      4.88 o 
  -6   9   1        0.36       -6.80     19.70 o 
  -5   9   1       34.09       52.80     17.22 o 
  -4   9   1        9.59        5.93      2.97 o 
  -3   9   1        0.02        1.49      1.87 o 
  -2   9   1      204.04      189.90      6.47 o 
  -1   9   1      254.36      260.13      7.69 o 
   0   9   1        0.54        2.11      1.77 o 
   1   9   1       26.70       29.20      3.51 o 
   2   9   1       39.33       45.80      3.20 o 
   3   9   1       35.87       29.34      3.33 o 
   4   9   1       20.16       17.55      6.43 o 
   5   9   1       23.07       15.58      4.32 o 
   6   9   1        1.98        3.17      5.47 o 
   7   9   1       42.04       69.98      8.23 o 
  -7  10   1       12.03        6.29      6.56 o 
  -6  10   1        5.04       -3.31     10.83 o 
  -5  10   1       45.73       43.22      6.86 o 
  -4  10   1        0.53        3.29      6.94 o 
  -3  10   1       44.71       41.67      3.95 o 
  -2  10   1        7.04        4.06      3.37 o 
  -1  10   1       45.26       42.79      3.16 o 
   0  10   1        0.86        0.02      2.11 o 
   1  10   1        0.34        2.41      2.97 o 
   2  10   1       23.03       20.44      2.84 o 
   3  10   1       78.72       77.65      6.47 o 
   4  10   1        3.12       -1.19      4.72 o 
   5  10   1       12.17        9.18      7.87 o 
   6  10   1        8.88       12.29     10.14 o 
  -5  11   1        7.08       10.48      7.60 o 
  -4  11   1        6.84        1.23      5.84 o 
  -3  11   1       13.55        9.80      6.31 o 
  -2  11   1       72.94       69.15      6.86 o 
  -1  11   1        5.62        9.76      4.86 o 
   0  11   1      199.93      204.84     19.26 o 
   1  11   1        1.76        4.55      3.71 o 
   2  11   1       35.80       29.49      4.55 o 
   3  11   1       35.45       31.68      6.32 o 
   4  11   1       16.67       18.11      5.52 o 
   5  11   1      106.06       95.43     14.57 o 
  -2  12   1       17.18        9.50      6.99 o 
  -1  12   1        2.98        7.28      4.50 o 
   0  12   1        1.66        3.01      5.70 o 
   1  12   1       18.02       18.60      6.98 o 
   2  12   1        0.37       14.59      8.22 o 
 -12   0   2       49.10       24.21     11.56 o 
 -11   0   2       10.08       12.27      3.05 o 
 -10   0   2        0.02        2.67      2.39 o 
  -9   0   2        3.40        1.77      1.73 o 
  -8   0   2      749.99      740.45     15.09 o 
  -7   0   2       14.99       12.98      2.13 o 
  -6   0   2      181.10      181.10      4.79 o 
  -5   0   2      214.87      194.71     12.18 o 
  -4   0   2      692.43      637.40     15.06 o 
  -3   0   2      159.74      134.58      3.55 o 
  -2   0   2    12231.83    11948.85    202.50 o 
  -1   0   2     9505.26     9168.09    172.05 o 
   0   0   2     2233.83     2070.49     66.29 o 
   1   0   2     7724.75     7246.69    138.71 o 
   2   0   2     3095.57     2904.44     65.11 o 
   3   0   2       84.90       90.43      2.94 o 
   4   0   2      954.71      904.77     19.64 o 
   5   0   2     1704.28     1732.66     41.91 o 
   6   0   2     1593.86     1555.48     37.61 o 
   7   0   2      488.25      552.78     15.23 o 
   8   0   2      215.03      230.21      6.98 o 
   9   0   2       32.75       36.23      5.43 o 
  10   0   2       72.84       69.04     13.37 o 
  11   0   2        5.64        3.25     16.62 o 
 -12   1   2       13.95       19.58      8.75 o 
 -11   1   2      339.12      360.00     27.21 o 
 -10   1   2       29.74       23.04      2.68 o 
  -9   1   2       80.49      105.02      6.61 o 
  -8   1   2       91.74       91.82      4.00 o 
  -7   1   2      256.23      244.48      4.48 o 
  -6   1   2       82.27       92.64      2.18 o 
  -5   1   2      632.17      551.24     19.17 o 
  -4   1   2     1191.66     1191.69     16.02 o 
  -3   1   2       70.44       72.19      1.68 o 
  -2   1   2     2745.20     2458.42     30.29 o 
  -1   1   2     1170.00      997.37     12.00 o 
   0   1   2      588.00      549.40     13.60 o 
   1   1   2        7.61       10.66      0.69 o 
   2   1   2      805.20      724.42      9.31 o 
   3   1   2       26.46       33.17      1.14 o 
   4   1   2       27.30       26.31      2.25 o 
   5   1   2      278.18      297.12     12.11 o 
   6   1   2       61.20       58.79      2.28 o 
   7   1   2       24.43       19.06      1.60 o 
   8   1   2       63.10       54.23      3.21 o 
   9   1   2      166.02      230.03     35.81 o 
  10   1   2       94.99       98.56      6.05 o 
  11   1   2        2.32        2.08      6.26 o 
 -12   2   2        1.80       -8.91     12.83 o 
 -11   2   2        1.53       -3.61      7.92 o 
 -10   2   2      119.57      109.79      9.57 o 
  -9   2   2       14.30        7.22      4.82 o 
  -8   2   2        5.91        3.84      1.81 o 
  -7   2   2        0.27        0.02      0.81 o 
  -6   2   2      609.01      590.91      8.93 o 
  -5   2   2        2.06        0.03      0.59 o 
  -4   2   2      633.53      616.05     10.50 o 
  -3   2   2      251.42      264.39      5.27 o 
  -2   2   2       52.82       34.81      1.14 o 
  -1   2   2     2639.23     2362.94     27.52 o 
   0   2   2     7706.77     8526.76    195.53 o 
   1   2   2     3438.70     3189.62     31.56 o 
   2   2   2      295.46      309.87      5.25 o 
   3   2   2      229.46      259.95      6.37 o 
   4   2   2     1356.89     1469.64     32.31 o 
   5   2   2       66.14       70.73      3.07 o 
   6   2   2      311.50      316.11      6.49 o 
   7   2   2       29.13       25.77      2.21 o 
   8   2   2      187.72      174.04      5.99 o 
   9   2   2      111.83      117.24      6.31 o 
  10   2   2       52.42       54.15      5.16 o 
  11   2   2        0.36        1.09     10.84 o 
 -11   3   2       10.46        6.13      5.06 o 
 -10   3   2        2.40        4.41      3.02 o 
  -9   3   2     1290.92     1403.20     34.46 o 
  -8   3   2      876.43      941.11     19.87 o 
  -7   3   2       33.36       34.79      2.64 o 
  -6   3   2       11.54       11.82      1.62 o 
  -5   3   2      137.66      123.69      5.75 o 
  -4   3   2       11.12       36.74     12.74 o 
  -3   3   2       39.34       55.60      1.56 o 
  -2   3   2       22.60       28.25      0.90 o 
  -1   3   2      167.45      149.52      5.21 o 
   0   3   2     3321.09     3547.49     67.47 o 
   1   3   2      319.93      259.35      4.57 o 
   2   3   2        0.01        0.58      0.45 o 
   3   3   2       81.58       81.32      1.83 o 
   4   3   2        0.00       10.92      2.20 o 
   5   3   2       70.20       92.52     10.85 o 
   6   3   2        4.45        6.31      1.99 o 
   7   3   2        1.26       -1.49      3.04 o 
   8   3   2       11.21       10.68      5.27 o 
   9   3   2      155.18      163.78      8.03 o 
  10   3   2       10.10       24.16     12.96 o 
 -11   4   2        2.21        4.90      4.09 o 
 -10   4   2        7.62        5.79      5.84 o 
  -9   4   2        9.46        0.38      6.73 o 
  -8   4   2        4.63        6.61      3.02 o 
  -7   4   2       23.99       26.23      2.57 o 
  -6   4   2        0.00        0.54      0.59 o 
  -5   4   2      392.30      433.54     14.90 o 
  -4   4   2      169.47      183.52      8.96 o 
  -3   4   2      576.46      527.97      7.12 o 
  -2   4   2       45.09       40.33      1.35 o 
  -1   4   2       17.12       16.81      0.99 o 
   0   4   2       15.99       19.03      1.38 o 
   1   4   2     1266.23     1290.51     15.40 o 
   2   4   2     1031.61     1081.21     13.37 o 
   3   4   2     2944.39     3005.11     38.80 o 
   4   4   2      628.59      589.94     15.24 o 
   5   4   2      263.91      268.19      7.55 o 
   6   4   2       14.37       16.78      2.41 o 
   7   4   2        4.12        0.59      2.93 o 
   8   4   2       35.48       39.39      6.16 o 
   9   4   2       56.15       65.00      6.32 o 
  10   4   2       20.53       31.21      9.67 o 
 -11   5   2       32.61       19.55     12.02 o 
 -10   5   2      194.25      190.81     24.09 o 
  -9   5   2        7.19       12.14      4.55 o 
  -8   5   2        4.19        0.15      3.34 o 
  -7   5   2      502.78      480.26      8.96 o 
  -6   5   2     1101.92     1080.37     20.60 o 
  -5   5   2       36.17       32.65      3.45 o 
  -4   5   2      179.78      165.76      3.33 o 
  -3   5   2        0.95        2.20      1.28 o 
  -2   5   2        0.98        0.46      0.75 o 
  -1   5   2      225.64      243.75      5.31 o 
   0   5   2       34.32       25.26      1.57 o 
   1   5   2       42.88       44.45      1.74 o 
   2   5   2      155.40      127.59      3.21 o 
   3   5   2        0.66        1.28      0.75 o 
   4   5   2       47.16       43.44      1.92 o 
   5   5   2       88.50       97.46      2.92 o 
   6   5   2        8.79       12.97      2.90 o 
   7   5   2      151.55      139.66      7.18 o 
   8   5   2        3.96        5.69      6.92 o 
   9   5   2        0.20        5.83      5.04 o 
  10   5   2       17.29       28.64      8.97 o 
 -10   6   2        0.43        4.36      3.91 o 
  -9   6   2       13.08        9.76      5.69 o 
  -8   6   2       10.40       10.03      4.22 o 
  -7   6   2        0.54       -1.50      2.92 o 
  -6   6   2       37.56       37.17      2.35 o 
  -5   6   2      190.83      199.04      5.85 o 
  -4   6   2       11.57       23.39     11.39 o 
  -3   6   2      119.28      118.27      2.65 o 
  -2   6   2       81.65       78.55      3.64 o 
  -1   6   2      520.77      512.53      7.63 o 
   0   6   2       38.34       32.23      1.63 o 
   1   6   2       46.21       49.61      7.32 o 
   2   6   2        1.20        5.96      1.23 o 
   3   6   2       85.45       80.36      4.46 o 
   4   6   2       14.51       31.26      8.89 o 
   5   6   2      632.00      629.12     13.06 o 
   6   6   2      701.23      712.29     19.63 o 
   7   6   2        0.62        4.63      4.22 o 
   8   6   2        1.01        2.13      4.25 o 
   9   6   2       18.88       35.92      6.26 o 
 -10   7   2        0.04       -0.54      4.46 o 
  -9   7   2       52.02       62.01      7.19 o 
  -8   7   2       88.28       83.34     10.10 o 
  -7   7   2       38.48       37.74      7.62 o 
  -6   7   2       67.64       66.95      3.40 o 
  -5   7   2      659.36      726.62     19.94 o 
  -4   7   2      869.56      964.25     33.30 o 
  -3   7   2      444.03      428.56     10.05 o 
  -2   7   2       66.68       55.35      2.26 o 
  -1   7   2        1.31        2.92      2.38 o 
   0   7   2      185.83      198.64      7.72 o 
   1   7   2      451.37      423.40      8.23 o 
   2   7   2       34.07       36.46      2.38 o 
   3   7   2       79.22       76.84      4.92 o 
   4   7   2       23.44       27.32      2.84 o 
   5   7   2       65.05       63.20      7.09 o 
   6   7   2        1.02       -1.40      3.15 o 
   7   7   2       73.77       93.94     14.06 o 
   8   7   2        4.19       11.20      4.69 o 
   9   7   2       47.55       50.58     14.83 o 
  -9   8   2       41.23       29.44      6.78 o 
  -8   8   2       26.89       24.63      5.61 o 
  -7   8   2        3.24        0.98      3.99 o 
  -6   8   2        4.94        8.85      3.92 o 
  -5   8   2        0.19        2.24      2.54 o 
  -4   8   2      111.37      119.75      4.29 o 
  -3   8   2      233.09      216.13      6.30 o 
  -2   8   2       49.00       44.34      3.39 o 
  -1   8   2      102.93      106.66      7.47 o 
   0   8   2        2.73        1.75      2.05 o 
   1   8   2        2.39        7.28      3.18 o 
   2   8   2       67.90       55.93      5.24 o 
   3   8   2        0.13        0.29      1.34 o 
   4   8   2        0.40       -0.20      1.53 o 
   5   8   2       12.15        2.81      4.28 o 
   6   8   2        0.26        2.44      5.52 o 
   7   8   2      256.83      217.21     14.71 o 
   8   8   2      574.18      561.02     25.08 o 
  -8   9   2        0.16        0.56      6.94 o 
  -7   9   2       41.24       42.17      7.18 o 
  -6   9   2        4.79       12.02      4.91 o 
  -5   9   2        5.02       -1.43      5.02 o 
  -4   9   2       16.38       12.17      2.57 o 
  -3   9   2      419.72      386.05      9.39 o 
  -2   9   2      317.29      309.28     10.01 o 
  -1   9   2      735.56      715.42     17.34 o 
   0   9   2       45.69       50.57      3.14 o 
   1   9   2       15.41       16.46      2.39 o 
   2   9   2      117.58      107.13      4.82 o 
   3   9   2      168.76      172.90      7.64 o 
   4   9   2       12.62      114.11     13.09 o 
   5   9   2       64.48       64.15      6.95 o 
   6   9   2        9.46       20.51      7.18 o 
   7   9   2       99.59       92.91     10.56 o 
  -7  10   2       20.49       17.79      6.10 o 
  -6  10   2       25.62       23.47      6.32 o 
  -5  10   2      252.59      286.68     29.30 o 
  -4  10   2        1.86       -1.60      2.97 o 
  -3  10   2        0.41       -0.59      2.73 o 
  -2  10   2       14.58       14.46      2.49 o 
  -1  10   2        3.60        5.61      2.28 o 
   0  10   2       29.17       28.29      3.14 o 
   1  10   2        0.59       -3.83      2.75 o 
   2  10   2        5.12        1.03      3.66 o 
   3  10   2       11.61       17.15      5.67 o 
   4  10   2        9.09       15.42      6.61 o 
   5  10   2        7.52        8.71      5.83 o 
   6  10   2        4.01       -2.33      7.45 o 
  -5  11   2        0.02       -0.69      6.01 o 
  -4  11   2        3.36        4.13      4.90 o 
  -3  11   2       13.13        9.83      3.57 o 
  -2  11   2       10.73       11.59      3.29 o 
  -1  11   2      126.26      116.48      9.55 o 
   0  11   2       67.89       69.82      7.26 o 
   1  11   2      251.12      384.09     19.99 o 
   2  11   2        1.22        1.04      5.36 o 
   3  11   2        5.08        3.72      5.56 o 
   4  11   2       90.68       94.46     12.21 o 
  -2  12   2       13.26       11.05      7.12 o 
  -1  12   2       28.12       25.56      5.76 o 
   0  12   2       41.70       38.38      5.54 o 
   1  12   2        9.09        4.06      6.84 o 
 -12   1   3      124.52      105.46     14.06 o 
 -11   1   3       78.25       73.97      6.48 o 
 -10   1   3       91.03       91.20      3.62 o 
  -9   1   3       62.51       75.73      4.06 o 
  -8   1   3       10.94       11.73      2.12 o 
  -7   1   3      416.20      430.74      7.41 o 
  -6   1   3      359.35      374.43      6.60 o 
  -5   1   3     1051.39     1061.83     15.21 o 
  -4   1   3      818.44      823.86     11.62 o 
  -3   1   3      304.80      263.54      4.44 o 
  -2   1   3      170.51      160.03      2.88 o 
  -1   1   3        0.00        0.48      0.41 o 
   0   1   3     1040.48     1061.21     27.15 o 
   1   1   3      396.71      378.36     12.80 o 
   2   1   3      403.36      353.39      6.11 o 
   3   1   3      183.98      155.42      2.64 o 
   4   1   3      249.31      244.14      3.81 o 
   5   1   3      143.40      140.70      3.89 o 
   6   1   3        7.33        6.55      0.68 o 
   7   1   3        8.56        7.89      0.91 o 
   8   1   3        0.71       -0.10      1.66 o 
   9   1   3       53.80       55.00     11.01 o 
  10   1   3       23.94       19.41      3.91 o 
 -12   2   3        3.19        1.17      4.79 o 
 -11   2   3       58.39       54.65      5.71 o 
 -10   2   3        0.39        5.96      4.04 o 
  -9   2   3       11.86       10.64      2.77 o 
  -8   2   3       65.18       65.49      3.19 o 
  -7   2   3        1.65        1.27      1.05 o 
  -6   2   3      627.65      581.34      8.98 o 
  -5   2   3      570.73      578.47     11.26 o 
  -4   2   3      185.00      348.62     10.23 o 
  -3   2   3      333.44      328.18      5.50 o 
  -2   2   3       34.39       31.95      1.31 o 
  -1   2   3       54.91       43.90      1.69 o 
   0   2   3     2102.87     2240.63     55.05 o 
   1   2   3      695.74      649.77      7.67 o 
   2   2   3     2175.66     2069.98     22.07 o 
   3   2   3     2149.41     2232.91     26.60 o 
   4   2   3       81.32       78.50      2.33 o 
   5   2   3       25.10       31.00      2.80 o 
   6   2   3       16.04       20.75      1.27 o 
   7   2   3      204.68      213.76      6.68 o 
   8   2   3      143.81      127.07      7.36 o 
   9   2   3      104.52      118.87      6.14 o 
  10   2   3        8.32       19.59      3.99 o 
 -11   3   3       11.07        8.45      4.18 o 
 -10   3   3       10.21       25.98      4.52 o 
  -9   3   3      187.65      200.67     11.43 o 
  -8   3   3      377.87      398.95      8.81 o 
  -7   3   3       37.44       33.54      1.43 o 
  -6   3   3        3.57        2.29      0.86 o 
  -5   3   3       95.44       91.23      2.16 o 
  -4   3   3      141.71      133.27      3.00 o 
  -3   3   3     1252.65     1343.19     26.75 o 
  -2   3   3     1149.05     1099.15     15.75 o 
  -1   3   3       78.79       71.04      2.58 o 
   0   3   3        4.56        5.62      0.79 o 
   1   3   3      189.68      193.58      3.48 o 
   2   3   3      115.07      117.57      2.90 o 
   3   3   3      144.86      156.29      3.76 o 
   4   3   3      118.52      141.26      5.02 o 
   5   3   3      206.68      224.42     10.26 o 
   6   3   3       30.37       25.80      2.98 o 
   7   3   3        0.10       -1.84      1.71 o 
   8   3   3        0.31       -0.38      2.67 o 
   9   3   3      177.38      270.42     33.72 o 
  10   3   3        0.21       17.73      5.82 o 
 -11   4   3        0.07       -7.94      7.66 o 
 -10   4   3       26.32       23.73      4.92 o 
  -9   4   3       15.91       17.72      4.02 o 
  -8   4   3       53.81       45.92      2.16 o 
  -7   4   3      223.07      215.99      6.13 o 
  -6   4   3      161.86      155.06      3.76 o 
  -5   4   3        9.36        7.67      0.95 o 
  -4   4   3      613.27      639.60     40.01 o 
  -3   4   3       72.03       76.73      3.78 o 
  -2   4   3       67.71       60.45      2.17 o 
  -1   4   3       42.41       46.49      1.64 o 
   0   4   3     1743.94     1967.74     48.08 o 
   1   4   3      995.79     1001.28     12.39 o 
   2   4   3     1241.16     1170.19     16.28 o 
   3   4   3      989.65     1064.80     14.51 o 
   4   4   3       40.73       38.06      4.07 o 
   5   4   3      155.75      251.86     25.91 o 
   6   4   3       56.34       59.41      3.44 o 
   7   4   3       13.28       10.40      2.63 o 
   8   4   3        0.36        0.85      5.19 o 
   9   4   3       26.98       24.09      4.72 o 
  10   4   3       98.47       87.04      8.96 o 
 -11   5   3       58.73       48.07      6.47 o 
 -10   5   3       37.12       27.03      6.40 o 
  -9   5   3       30.78       41.72      4.59 o 
  -8   5   3       55.84       53.17      4.73 o 
  -7   5   3     1412.07     1406.93     29.94 o 
  -6   5   3       24.52       22.86      2.87 o 
  -5   5   3      286.46      288.56     19.97 o 
  -4   5   3       11.93        9.87      1.13 o 
  -3   5   3       20.68       24.85      1.16 o 
  -2   5   3       10.38       10.14      1.07 o 
  -1   5   3      119.55      122.48      2.98 o 
   0   5   3      100.38      117.62      4.24 o 
   1   5   3       12.77        9.75      0.97 o 
   2   5   3      518.51      503.01      7.64 o 
   3   5   3     1069.90     1046.32     14.81 o 
   4   5   3        0.76       21.18     17.94 o 
   5   5   3        7.38        4.17      1.34 o 
   6   5   3       78.62       77.13      5.54 o 
   7   5   3        3.31        3.77      4.50 o 
   8   5   3       20.93       24.64      5.98 o 
   9   5   3        4.81        8.46      5.04 o 
 -10   6   3       13.06       10.42      6.19 o 
  -9   6   3       93.14       98.21      7.84 o 
  -8   6   3       16.00        8.26      3.27 o 
  -7   6   3       14.12       11.60      2.24 o 
  -6   6   3        9.40        7.57      1.90 o 
  -5   6   3       81.60       59.30      7.78 o 
  -4   6   3        3.04        3.32      1.30 o 
  -3   6   3       20.44       21.60      1.46 o 
  -2   6   3     1141.70     1046.84     14.20 o 
  -1   6   3      217.88      230.80      5.48 o 
   0   6   3       65.63       68.07      2.38 o 
   1   6   3       14.80       15.91      2.83 o 
   2   6   3        1.36        1.63      1.16 o 
   3   6   3        1.15        2.28      0.99 o 
   4   6   3      311.68      323.57      9.88 o 
   5   6   3      937.61      918.67     17.37 o 
   6   6   3       70.49       55.20      5.70 o 
   7   6   3       56.92       56.69     12.25 o 
   8   6   3       10.55       28.68     15.73 o 
   9   6   3       48.97      100.54     27.45 o 
 -10   7   3        9.92        2.57     10.06 o 
  -9   7   3        0.87        8.82      4.80 o 
  -8   7   3        8.25        0.20     11.03 o 
  -7   7   3        2.36        2.29      3.65 o 
  -6   7   3       38.38       38.74      2.47 o 
  -5   7   3     1625.50     1612.22     30.70 o 
  -4   7   3       95.12      113.28     13.57 o 
  -3   7   3        8.24        8.69      1.38 o 
  -2   7   3      240.99      218.80      6.08 o 
  -1   7   3        8.83       19.33     11.61 o 
   0   7   3      109.04      120.48      4.35 o 
   1   7   3      181.48      169.28      5.24 o 
   2   7   3        6.00        7.07      1.59 o 
   3   7   3       18.35       23.76      2.01 o 
   4   7   3      232.81      238.22      8.33 o 
   5   7   3       26.37       40.17      7.16 o 
   6   7   3        6.13        4.63      6.06 o 
   7   7   3        1.62       -1.70      5.08 o 
   8   7   3      130.37      113.88     18.32 o 
  -9   8   3       26.45       12.41      8.30 o 
  -8   8   3        2.27       -3.61      4.68 o 
  -7   8   3       27.68       23.94      5.73 o 
  -6   8   3       29.57       29.92      3.09 o 
  -5   8   3        0.03        0.88      1.96 o 
  -4   8   3       26.98       89.02      7.88 o 
  -3   8   3      104.63      102.80      3.83 o 
  -2   8   3        0.49        1.94      1.91 o 
  -1   8   3       86.48       91.38      6.11 o 
   0   8   3        0.97        0.41      1.42 o 
   1   8   3       16.41       20.12      5.03 o 
   2   8   3        9.69        6.70      3.15 o 
   3   8   3       81.53       68.30      3.40 o 
   4   8   3       55.27       45.89      5.16 o 
   5   8   3       37.17       39.51      6.59 o 
   6   8   3      116.40       98.21      7.66 o 
   7   8   3      387.03      395.20     19.06 o 
   8   8   3       61.01       34.66     15.43 o 
  -8   9   3       10.87       14.20      6.28 o 
  -7   9   3        2.18       -0.19      4.63 o 
  -6   9   3       42.13       61.62     10.78 o 
  -5   9   3       48.79       45.44      6.31 o 
  -4   9   3       11.02       12.19      3.69 o 
  -3   9   3      743.10      705.87     15.53 o 
  -2   9   3      416.86      405.49      9.45 o 
  -1   9   3        8.80       11.35      2.27 o 
   0   9   3      238.57      276.49      9.06 o 
   1   9   3        0.53        7.24      7.73 o 
   2   9   3       83.87       63.72      4.07 o 
   3   9   3       34.75       38.82      5.75 o 
   4   9   3        1.18       13.19      6.00 o 
   5   9   3        1.88        9.42      5.56 o 
   6   9   3       96.85       87.85      8.79 o 
   7   9   3       17.20        5.08      7.79 o 
  -7  10   3        2.07        0.15      7.41 o 
  -6  10   3        1.23       -7.67      5.12 o 
  -5  10   3       40.82       49.02      8.31 o 
  -4  10   3        1.12       79.88     11.74 o 
  -3  10   3       11.25       12.77      3.37 o 
  -2  10   3       52.03       63.10      4.08 o 
  -1  10   3       26.28       17.60      4.68 o 
   0  10   3       24.09       21.89      3.28 o 
   1  10   3      177.31      176.86      9.62 o 
   2  10   3       50.35       45.07      7.80 o 
   3  10   3        9.08       -0.15      7.95 o 
   4  10   3        8.71       20.70      6.94 o 
   5  10   3       39.87       45.01     16.91 o 
  -5  11   3       21.12       12.02      6.68 o 
  -4  11   3      105.45      108.31     10.82 o 
  -3  11   3      110.87      115.59      7.01 o 
  -2  11   3        8.27       10.36      4.28 o 
  -1  11   3      546.40      581.14     30.27 o 
   0  11   3      531.54      626.60     20.81 o 
   1  11   3      174.90      193.26     24.01 o 
   2  11   3       27.77       44.26      7.05 o 
   3  11   3        8.21        2.54      5.84 o 
   4  11   3       14.35       21.64      6.71 o 
  -2  12   3        4.31        8.24      6.13 o 
  -1  12   3       57.78       40.75      5.74 o 
   0  12   3       99.95       94.81     27.63 o 
   1  12   3        3.47       27.31     10.29 o 
 -12   0   4       33.25       30.72     10.84 o 
 -11   0   4       35.27       37.04      8.65 o 
 -10   0   4        0.56        3.68      3.85 o 
  -9   0   4      185.50      193.77     10.44 o 
  -8   0   4        1.85        5.01      5.46 o 
  -7   0   4       24.04       20.20      2.14 o 
  -6   0   4      671.12      729.01     18.71 o 
  -5   0   4      436.18      379.72     11.67 o 
  -4   0   4      451.39      420.83      9.70 o 
  -3   0   4     6829.76     6902.56    115.13 o 
  -2   0   4      615.20      562.23     10.95 o 
  -1   0   4      114.29      154.58      4.77 o 
   0   0   4      780.21      761.47     32.77 o 
   1   0   4     1109.14      998.19     22.33 o 
   2   0   4      616.68      546.54     16.09 o 
   3   0   4       13.22       15.77      1.26 o 
   4   0   4     3316.95     3372.59     81.80 o 
   5   0   4      889.77     1052.95     33.08 o 
   6   0   4        0.01        0.12      0.96 o 
   7   0   4      156.26      165.56      5.74 o 
   8   0   4        0.63        1.81      2.22 o 
   9   0   4        3.38        1.63      2.71 o 
  10   0   4        9.75       31.80     10.84 o 
 -12   1   4       50.38       50.38      6.85 o 
 -11   1   4      208.38      212.21     10.24 o 
 -10   1   4      207.77      261.97      8.08 o 
  -9   1   4      159.13      156.86      7.01 o 
  -8   1   4       89.61       85.36      3.16 o 
  -7   1   4       93.79      104.40      3.28 o 
  -6   1   4      620.47      681.67     11.83 o 
  -5   1   4       87.83       99.24      2.59 o 
  -4   1   4      374.88      391.11      7.86 o 
  -3   1   4      664.69      655.27      9.44 o 
  -2   1   4        0.24        0.26      0.53 o 
  -1   1   4      773.77      708.27     12.38 o 
   0   1   4       37.27       45.09      1.99 o 
   1   1   4      471.26      466.62      9.22 o 
   2   1   4        2.34        1.64      0.53 o 
   3   1   4        0.33        2.38      0.70 o 
   4   1   4      159.01      162.45      3.26 o 
   5   1   4      165.42      237.79     16.41 o 
   6   1   4        3.27        2.11      0.96 o 
   7   1   4      352.39      366.11      6.58 o 
   8   1   4        7.15        4.78      2.27 o 
   9   1   4      101.85       93.14      9.81 o 
  10   1   4       13.12        6.67     12.83 o 
 -12   2   4        7.58        6.64      7.10 o 
 -11   2   4       44.33       50.32      4.89 o 
 -10   2   4        3.16        1.81      1.52 o 
  -9   2   4       37.78       31.20      2.24 o 
  -8   2   4       59.59       60.36      2.29 o 
  -7   2   4       90.80       90.62      3.62 o 
  -6   2   4        1.97        0.75      0.96 o 
  -5   2   4      681.54      649.78     11.13 o 
  -4   2   4      517.46      731.38     17.40 o 
  -3   2   4       76.72       93.68      2.08 o 
  -2   2   4       31.75       29.07      1.04 o 
  -1   2   4       93.36      106.37      6.64 o 
   0   2   4      225.82      200.82      4.91 o 
   1   2   4       86.51      101.65      6.54 o 
   2   2   4      236.17      249.61      3.99 o 
   3   2   4      288.37      294.74      5.47 o 
   4   2   4       55.91       49.69      1.90 o 
   5   2   4      105.86      111.63      2.99 o 
   6   2   4      268.96      264.78      5.94 o 
   7   2   4      154.33      149.81      5.46 o 
   8   2   4       10.06        8.28      2.80 o 
   9   2   4      119.67      107.05      6.68 o 
  10   2   4        8.89        9.70      4.81 o 
 -11   3   4        8.99        4.90      5.64 o 
 -10   3   4      133.40      135.11      7.13 o 
  -9   3   4      245.65      261.99      9.76 o 
  -8   3   4      206.72      192.97     10.76 o 
  -7   3   4       13.39        9.86      1.09 o 
  -6   3   4        0.38        1.00      0.98 o 
  -5   3   4      100.29       90.74      3.75 o 
  -4   3   4      228.69      236.13      4.27 o 
  -3   3   4      203.23      227.40      3.89 o 
  -2   3   4      525.12      513.16      7.15 o 
  -1   3   4      317.77      343.00      8.73 o 
   0   3   4       36.47       40.42      1.78 o 
   1   3   4       42.15       28.51      1.16 o 
   2   3   4      485.04      465.31      6.94 o 
   3   3   4      123.43      118.35      3.01 o 
   4   3   4       72.29      211.99     16.29 o 
   5   3   4      691.18      716.35     10.28 o 
   6   3   4       30.04       34.85      3.72 o 
   7   3   4        8.37        8.62      2.71 o 
   8   3   4       13.89       12.03      3.57 o 
   9   3   4       31.64       24.68      4.29 o 
  10   3   4        0.20        3.65      3.98 o 
 -11   4   4       30.78       41.74      7.28 o 
 -10   4   4        9.52       10.20      3.90 o 
  -9   4   4        6.34        5.17      1.39 o 
  -8   4   4        1.78        0.27      1.13 o 
  -7   4   4      258.35      261.82      5.31 o 
  -6   4   4        3.78        3.48      1.05 o 
  -5   4   4      121.94      151.30      6.82 o 
  -4   4   4      178.12     3413.71    170.95 o 
  -3   4   4      614.67      611.40      9.36 o 
  -2   4   4       11.66       11.92      1.46 o 
  -1   4   4       18.63       20.33      2.73 o 
   0   4   4      453.26      510.96      9.58 o 
   1   4   4        7.34        7.24      4.72 o 
   2   4   4       63.70       56.34      2.08 o 
   3   4   4       25.77       26.71      1.61 o 
   4   4   4      202.26      194.22      4.47 o 
   5   4   4       11.12       11.59      2.00 o 
   6   4   4        0.41        2.85      2.20 o 
   7   4   4      105.57       96.63      8.63 o 
   8   4   4        1.20        9.70      4.84 o 
   9   4   4      119.18      118.08     10.59 o 
 -11   5   4        0.06        0.35     12.53 o 
 -10   5   4        0.22        0.46      4.92 o 
  -9   5   4       98.94      117.35     11.70 o 
  -8   5   4      135.07      130.69      4.29 o 
  -7   5   4      236.81      217.47      5.12 o 
  -6   5   4      519.97      521.84     16.25 o 
  -5   5   4      128.03      147.42     16.55 o 
  -4   5   4       23.76       49.51      5.17 o 
  -3   5   4       67.98       69.43      2.29 o 
  -2   5   4       23.76       24.77      1.36 o 
  -1   5   4      349.65      370.08      6.08 o 
   0   5   4     1424.71     1590.24     37.77 o 
   1   5   4        8.52        6.73      2.07 o 
   2   5   4       48.03       47.49      1.86 o 
   3   5   4      355.19      350.50      6.91 o 
   4   5   4       19.41       32.13      4.82 o 
   5   5   4       22.75       22.14      2.33 o 
   6   5   4       26.97       24.15      3.27 o 
   7   5   4        3.86       -7.79      5.19 o 
   8   5   4       24.63       18.96      5.32 o 
   9   5   4       30.79       45.08      9.26 o 
 -10   6   4       11.78        7.09      5.08 o 
  -9   6   4      143.47      123.12     10.02 o 
  -8   6   4        0.63        3.14      3.75 o 
  -7   6   4       13.73       11.47      2.93 o 
  -6   6   4        0.20       -1.76      1.82 o 
  -5   6   4      243.33      239.86      5.90 o 
  -4   6   4       28.31       58.35      6.52 o 
  -3   6   4      131.84      119.99      3.58 o 
  -2   6   4       27.35       25.60      1.38 o 
  -1   6   4       92.88      102.99      2.97 o 
   0   6   4        6.85        6.12      1.26 o 
   1   6   4      170.92      165.64      4.94 o 
   2   6   4       35.78       32.06      2.07 o 
   3   6   4        7.49        4.95      3.18 o 
   4   6   4      271.48      364.81     16.29 o 
   5   6   4       65.62       74.84      8.24 o 
   6   6   4      273.35      234.67     12.48 o 
   7   6   4       13.24        7.20      4.04 o 
   8   6   4        0.70        1.28      7.03 o 
   9   6   4        2.47       -3.61      9.80 o 
 -10   7   4       77.56       91.96     16.83 o 
  -9   7   4        1.38        4.56      5.01 o 
  -8   7   4       40.23       35.87      5.32 o 
  -7   7   4      203.75      221.11     12.46 o 
  -6   7   4       92.95       95.78      3.94 o 
  -5   7   4      413.50      417.91     10.76 o 
  -4   7   4      245.52      247.98      8.34 o 
  -3   7   4       24.71       21.51      2.69 o 
  -2   7   4        0.44        0.36      1.29 o 
  -1   7   4        0.50        3.48      2.11 o 
   0   7   4        4.01        1.87      1.81 o 
   1   7   4      620.54      608.93     12.29 o 
   2   7   4       91.50       86.77      3.73 o 
   3   7   4        1.20        1.76      1.17 o 
   4   7   4       24.47       24.94      2.75 o 
   5   7   4       60.90       67.58      6.48 o 
   6   7   4       12.73       16.67      9.89 o 
   7   7   4        6.17        5.11      4.48 o 
   8   7   4        0.71       -4.86      7.37 o 
  -9   8   4       19.99       28.61     10.63 o 
  -8   8   4        0.12        5.90      5.08 o 
  -7   8   4       53.63       39.01      6.05 o 
  -6   8   4        0.10        0.53      2.67 o 
  -5   8   4      108.16      102.94      4.58 o 
  -4   8   4       27.28       32.65      2.46 o 
  -3   8   4        3.34        2.03      1.75 o 
  -2   8   4        9.45        9.18      1.67 o 
  -1   8   4      126.39      121.30      6.49 o 
   0   8   4      116.73      133.36      4.73 o 
   1   8   4       81.38       70.08      2.42 o 
   2   8   4        0.84       -1.03      1.65 o 
   3   8   4      230.83      194.78      6.32 o 
   4   8   4      103.87       74.27     13.76 o 
   5   8   4       28.05       34.30      5.56 o 
   6   8   4      162.79      155.61      9.83 o 
   7   8   4       87.80       88.87      8.70 o 
  -8   9   4       10.37        6.98      5.96 o 
  -7   9   4       15.28       11.68      5.00 o 
  -6   9   4        1.59        5.94      4.30 o 
  -5   9   4       17.15       20.85      3.83 o 
  -4   9   4      153.79      150.27     11.75 o 
  -3   9   4      642.70      622.16     13.88 o 
  -2   9   4      113.80      121.66      9.43 o 
  -1   9   4      220.14      230.26      7.11 o 
   0   9   4      237.29      258.42      9.42 o 
   1   9   4        1.53        1.37      2.91 o 
   2   9   4        5.27        2.29      2.50 o 
   3   9   4        0.09        5.14      2.51 o 
   4   9   4       61.48       73.11      9.56 o 
   5   9   4       65.05       94.72     27.60 o 
   6   9   4        6.68        5.11      4.99 o 
  -7  10   4       47.12       43.83     15.79 o 
  -6  10   4        4.32       -4.14      5.36 o 
  -5  10   4       33.85       42.78      6.85 o 
  -4  10   4        0.01        3.74      3.22 o 
  -3  10   4       72.46       65.77      4.15 o 
  -2  10   4       47.08       40.93      3.62 o 
  -1  10   4        8.38       13.47      3.23 o 
   0  10   4       46.37       39.26      4.28 o 
   1  10   4      132.01      128.26      6.29 o 
   2  10   4       97.66       93.77      5.91 o 
   3  10   4       25.89       29.97      7.01 o 
   4  10   4        0.01       39.20     10.78 o 
   5  10   4       49.61       59.94     15.83 o 
  -5  11   4       59.90       68.60     19.66 o 
  -4  11   4        8.24        5.89      5.02 o 
  -3  11   4       10.70        2.86      4.28 o 
  -2  11   4        0.01        3.80      4.29 o 
  -1  11   4      398.08      399.55     14.84 o 
   0  11   4        1.37        1.04      2.88 o 
   1  11   4       12.90       16.98      4.07 o 
   2  11   4       40.38       29.20      7.61 o 
   3  11   4        2.56       -2.23      5.84 o 
 -12   1   5       15.86       21.75      4.76 o 
 -11   1   5      188.83      208.64      7.97 o 
 -10   1   5       11.91       13.02      4.29 o 
  -9   1   5      280.34      283.13      7.65 o 
  -8   1   5      529.66      559.38     10.77 o 
  -7   1   5        7.86        5.48      1.22 o 
  -6   1   5      598.36      602.57     10.01 o 
  -5   1   5      293.82      333.77      5.70 o 
  -4   1   5       88.09       84.15      3.88 o 
  -3   1   5      254.03      244.96      4.40 o 
  -2   1   5      290.21      287.49      4.84 o 
  -1   1   5      397.40      395.85     13.27 o 
   0   1   5       65.08       63.51      2.11 o 
   1   1   5       29.13       25.43      8.02 o 
   2   1   5        6.11        2.38      0.73 o 
   3   1   5       54.90       70.15      2.55 o 
   4   1   5       94.57      101.16      2.40 o 
   5   1   5       28.49       25.84      1.43 o 
   6   1   5       30.28       31.78      1.59 o 
   7   1   5      264.37      279.32      6.17 o 
   8   1   5       21.34       21.86      3.15 o 
   9   1   5      128.99      123.49      9.20 o 
  10   1   5        1.04       -7.23     16.98 o 
 -12   2   5        2.47       -0.34      3.11 o 
 -11   2   5       11.30        9.48      4.02 o 
 -10   2   5       52.51       56.32      3.33 o 
  -9   2   5       24.19       25.40      2.32 o 
  -8   2   5       85.29       85.49      6.78 o 
  -7   2   5       13.47        9.42      1.58 o 
  -6   2   5      111.87      113.48      3.77 o 
  -5   2   5      212.76      225.48     22.62 o 
  -4   2   5      256.04      727.43     22.83 o 
  -3   2   5      185.27      191.34      7.57 o 
  -2   2   5        3.49        6.64      0.78 o 
  -1   2   5     5848.09     5874.41     81.05 o 
   0   2   5       53.65       47.68      2.17 o 
   1   2   5       32.69       46.58      9.43 o 
   2   2   5      259.18      276.22      5.82 o 
   3   2   5      359.61      362.75      7.38 o 
   4   2   5      132.90      182.28      7.33 o 
   5   2   5      264.18      278.70      5.92 o 
   6   2   5      160.04      163.14      3.92 o 
   7   2   5        2.31        1.13      1.99 o 
   8   2   5       23.88       17.24      3.87 o 
   9   2   5        0.85       -0.45      3.52 o 
  10   2   5       33.03       30.98      5.55 o 
 -11   3   5        4.91        9.54      3.56 o 
 -10   3   5      128.85      122.22      6.22 o 
  -9   3   5      364.34      466.52     28.24 o 
  -8   3   5       53.07       49.41     13.78 o 
  -7   3   5      879.88      912.73     16.24 o 
  -6   3   5      311.75      341.58      6.58 o 
  -5   3   5       61.56        1.44      3.02 o 
  -4   3   5     1396.99     1435.32     18.20 o 
  -3   3   5     1201.20     1287.73     15.44 o 
  -2   3   5      111.39      121.56      2.60 o 
  -1   3   5       88.96       64.24      1.84 o 
   0   3   5        7.62        7.33      1.18 o 
   1   3   5        0.18        5.27      1.73 o 
   2   3   5       92.69       84.19      1.99 o 
   3   3   5       22.77       24.77      1.65 o 
   4   3   5        4.99        9.07      3.63 o 
   5   3   5      318.61      324.99      8.60 o 
   6   3   5      106.45      110.45      4.58 o 
   7   3   5        0.00        1.93      2.42 o 
   8   3   5       58.44       49.73      5.68 o 
   9   3   5        9.81       10.12      6.81 o 
 -11   4   5       27.04       35.31      4.64 o 
 -10   4   5       42.54       49.84      6.27 o 
  -9   4   5        2.98        5.87      2.40 o 
  -8   4   5       69.53       59.99      2.46 o 
  -7   4   5        1.91        2.72      1.15 o 
  -6   4   5        0.51        0.03      1.13 o 
  -5   4   5       30.20       26.19      3.75 o 
  -4   4   5       10.03       31.19     15.76 o 
  -3   4   5     1143.95     1167.63     16.60 o 
  -2   4   5        0.18        1.37      0.89 o 
  -1   4   5      471.23      462.55      7.11 o 
   0   4   5      173.94      204.54      5.27 o 
   1   4   5      261.55      262.84      4.49 o 
   2   4   5       84.20       68.16      1.86 o 
   3   4   5      205.11      190.59      3.45 o 
   4   4   5      121.65      124.09      4.27 o 
   5   4   5       30.40       28.26      2.24 o 
   6   4   5        2.19        4.15      1.94 o 
   7   4   5      206.43      174.18      9.41 o 
   8   4   5      208.48      207.51     12.94 o 
   9   4   5        5.21       -1.34      3.57 o 
 -11   5   5       18.75       17.81      6.07 o 
 -10   5   5        1.26       12.74      5.80 o 
  -9   5   5       11.43       11.94      3.34 o 
  -8   5   5       35.80       40.35      6.57 o 
  -7   5   5       10.44        9.13      1.68 o 
  -6   5   5       25.33       22.87      5.23 o 
  -5   5   5     1272.42     1293.89     21.74 o 
  -4   5   5        3.17       13.04      2.99 o 
  -3   5   5        5.87        5.17      1.23 o 
  -2   5   5      385.75      379.27      6.60 o 
  -1   5   5      297.77      308.93      6.98 o 
   0   5   5      151.51      181.41      3.67 o 
   1   5   5       49.18       49.12      2.00 o 
   2   5   5        4.55        4.33      1.64 o 
   3   5   5      151.51      148.36      4.82 o 
   4   5   5      209.12      209.75      5.09 o 
   5   5   5       96.06      106.90      8.03 o 
   6   5   5        8.51        3.65      3.13 o 
   7   5   5        2.77        3.49      4.51 o 
   8   5   5        1.16       -4.63      4.07 o 
   9   5   5        5.54       -6.67      5.43 o 
 -10   6   5       13.74        9.77      4.69 o 
  -9   6   5       11.36       13.32      4.54 o 
  -8   6   5        2.26        5.76      3.44 o 
  -7   6   5       21.48       19.89      2.61 o 
  -6   6   5        1.81        5.96      4.59 o 
  -5   6   5      508.11      501.71     12.02 o 
  -4   6   5      187.54      200.37      5.59 o 
  -3   6   5       69.94       56.55      2.29 o 
  -2   6   5      113.47      107.99      3.05 o 
  -1   6   5       14.36       22.86      5.01 o 
   0   6   5       91.33      100.53      2.93 o 
   1   6   5      180.46      182.41      5.71 o 
   2   6   5      181.89      169.85      4.44 o 
   3   6   5      106.00      103.53      4.22 o 
   4   6   5       95.05       91.24      3.07 o 
   5   6   5      190.92      154.72     16.26 o 
   6   6   5       16.84        9.44      4.76 o 
   7   6   5        0.37       10.05      7.05 o 
   8   6   5        0.34        6.71      5.21 o 
 -10   7   5        3.15       -5.81      9.20 o 
  -9   7   5       40.07       50.21      6.81 o 
  -8   7   5       18.08       18.93      3.75 o 
  -7   7   5       76.44       85.28      5.96 o 
  -6   7   5      124.30      122.51      7.59 o 
  -5   7   5       77.28       91.33     11.22 o 
  -4   7   5      442.38      440.56      9.84 o 
  -3   7   5      234.81      217.94      5.90 o 
  -2   7   5        2.90        1.22      1.24 o 
  -1   7   5       42.62       52.56     15.84 o 
   0   7   5      175.10      211.07      7.09 o 
   1   7   5        3.98        9.89      2.84 o 
   2   7   5      919.87      907.94     22.12 o 
   3   7   5       16.47       24.64      3.44 o 
   4   7   5        2.83      140.31     18.67 o 
   5   7   5        9.69        1.64      3.39 o 
   6   7   5        0.84        4.10      5.59 o 
   7   7   5        1.45        1.07      5.79 o 
   8   7   5       10.37        3.44      7.45 o 
  -9   8   5       59.24       60.91      8.65 o 
  -8   8   5       65.21       62.66      7.67 o 
  -7   8   5      167.10      165.30      9.19 o 
  -6   8   5      156.19      176.32     10.30 o 
  -5   8   5        8.32        7.94      2.58 o 
  -4   8   5        6.68       -0.51      2.50 o 
  -3   8   5        0.16        1.24      1.74 o 
  -2   8   5        0.12        1.34      1.91 o 
  -1   8   5        0.24        3.75      2.71 o 
   0   8   5      359.00      422.40     11.71 o 
   1   8   5        4.14        7.45      1.61 o 
   2   8   5      107.66      100.27      5.63 o 
   3   8   5       84.32       52.45      4.13 o 
   4   8   5        7.34      138.42     20.43 o 
   5   8   5       30.44       36.96      6.05 o 
   6   8   5       99.68      100.27     16.73 o 
   7   8   5        2.84        5.04      5.36 o 
  -8   9   5       74.72       77.35      9.29 o 
  -7   9   5        0.79       -0.60      6.44 o 
  -6   9   5       83.06       62.37      6.48 o 
  -5   9   5        6.75        5.84      3.39 o 
  -4   9   5      278.42      293.43     10.16 o 
  -3   9   5      319.43      296.94      8.63 o 
  -2   9   5      144.57      148.19      6.40 o 
  -1   9   5        1.42        1.85      4.23 o 
   0   9   5      192.66      211.76      8.33 o 
   1   9   5        7.44        6.08      2.54 o 
   2   9   5       42.87       34.53      4.03 o 
   3   9   5       45.68       35.79      6.38 o 
   4   9   5       80.60      149.85     22.78 o 
   5   9   5       64.61       70.92     14.38 o 
   6   9   5       16.97       18.00     10.91 o 
  -7  10   5        7.12       -1.92      8.29 o 
  -6  10   5       49.79       65.73      8.56 o 
  -5  10   5        4.41        3.48      6.68 o 
  -4  10   5       14.69       14.50     10.85 o 
  -3  10   5       56.39       58.16      6.79 o 
  -2  10   5       44.74       34.20      3.21 o 
  -1  10   5        0.33        6.94      4.15 o 
   0  10   5      186.58      209.44     11.59 o 
   1  10   5        4.39       25.30     11.73 o 
   2  10   5       29.32       29.83      7.28 o 
   3  10   5        0.15       -2.58      4.93 o 
   4  10   5       21.55       34.98      7.80 o 
  -5  11   5       73.39       62.59      8.92 o 
  -4  11   5        0.01       24.78     12.56 o 
  -3  11   5       33.94       33.26      9.28 o 
  -2  11   5      571.09      567.46     26.40 o 
  -1  11   5      187.58      182.55      9.03 o 
   0  11   5       87.65      103.08      8.82 o 
   1  11   5       10.55       18.43      6.56 o 
   2  11   5       20.46       28.51      9.74 o 
   3  11   5       24.33       14.42     11.24 o 
 -12   0   6      112.98       96.52      9.11 o 
 -11   0   6      110.20      109.79     16.50 o 
 -10   0   6      377.87      431.80     34.20 o 
  -9   0   6        9.41        9.82      2.63 o 
  -8   0   6       38.99       52.49      5.82 o 
  -7   0   6       25.78       19.92      2.34 o 
  -6   0   6        1.24        3.84      1.89 o 
  -5   0   6      490.58       45.47     24.48 o 
  -4   0   6     1519.00     1601.29     31.45 o 
  -3   0   6        1.18        5.70      1.19 o 
  -2   0   6      286.35      272.76      8.60 o 
  -1   0   6       53.58       52.33      2.08 o 
   0   0   6      148.93      160.77      6.06 o 
   1   0   6     3979.63     4115.56     91.93 o 
   2   0   6     1209.61     1224.77     42.09 o 
   3   0   6        1.96        0.19      1.20 o 
   4   0   6      167.01      181.73      8.01 o 
   5   0   6      107.56      111.51      6.06 o 
   6   0   6       35.24       38.63      2.56 o 
   7   0   6      237.14      248.51     11.30 o 
   8   0   6      194.46      186.79      9.41 o 
   9   0   6       18.51       12.28      8.31 o 
 -12   1   6        5.04       -3.92      2.86 o 
 -11   1   6      112.60      122.49      7.04 o 
 -10   1   6       16.08       18.64      3.01 o 
  -9   1   6      185.37      185.89      9.84 o 
  -8   1   6       25.72       23.19      2.05 o 
  -7   1   6        3.22        4.18      1.39 o 
  -6   1   6      164.26      158.21      4.82 o 
  -5   1   6      263.79      241.72      6.62 o 
  -4   1   6       27.36       75.84      9.14 o 
  -3   1   6        1.79        2.77      0.90 o 
  -2   1   6       97.99      112.90      2.87 o 
  -1   1   6      580.68      590.11     10.28 o 
   0   1   6      820.95      950.24     23.39 o 
   1   1   6      562.66      659.10     24.86 o 
   2   1   6        1.53        2.98      0.88 o 
   3   1   6       46.58       54.46      1.76 o 
   4   1   6        0.35      349.36     19.07 o 
   5   1   6       15.05      238.02     18.28 o 
   6   1   6       46.78       53.94      6.31 o 
   7   1   6        1.74        2.71      2.03 o 
   8   1   6       41.26       42.98      3.58 o 
   9   1   6       42.71       34.20      4.63 o 
 -12   2   6      138.63      145.01     12.10 o 
 -11   2   6       27.20       25.09      3.31 o 
 -10   2   6        4.09        7.02      3.23 o 
  -9   2   6       26.05       20.96      3.36 o 
  -8   2   6      131.29      150.42      8.17 o 
  -7   2   6        9.82        8.92      1.58 o 
  -6   2   6      134.16      137.88      3.86 o 
  -5   2   6       27.23       17.84      3.99 o 
  -4   2   6       52.87       55.33      2.76 o 
  -3   2   6       82.12       90.21      2.54 o 
  -2   2   6      118.88      117.52      3.33 o 
  -1   2   6      460.59      521.69      7.03 o 
   0   2   6      712.49      763.11     23.96 o 
   1   2   6        0.42        2.83      1.21 o 
   2   2   6      133.65      145.33      2.81 o 
   3   2   6      115.91      118.38      2.98 o 
   4   2   6       13.57      215.26     42.05 o 
   5   2   6       17.67       66.19      6.57 o 
   6   2   6      320.18      332.89      7.17 o 
   7   2   6       23.19       22.88      1.87 o 
   8   2   6       55.80       44.33      4.11 o 
   9   2   6      164.06      151.64     12.11 o 
 -11   3   6       28.61       26.85      9.68 o 
 -10   3   6        2.98       -7.11      4.74 o 
  -9   3   6       20.17       22.46      3.58 o 
  -8   3   6       57.95       67.95     24.44 o 
  -7   3   6      167.51      135.00      4.58 o 
  -6   3   6       33.91       31.09      2.04 o 
  -5   3   6      200.04      199.85      4.45 o 
  -4   3   6       14.53       32.89      4.77 o 
  -3   3   6      805.57      805.83     10.81 o 
  -2   3   6      232.12      241.32      5.13 o 
  -1   3   6      109.92      121.55      2.71 o 
   0   3   6      359.06      445.97     10.75 o 
   1   3   6        5.22        8.04      0.92 o 
   2   3   6      489.13      477.38      7.30 o 
   3   3   6      235.74      229.21      4.44 o 
   4   3   6       10.87       11.19      2.24 o 
   5   3   6       82.57       70.11     10.63 o 
   6   3   6      190.94      209.16      6.58 o 
   7   3   6        4.96        8.01      3.18 o 
   8   3   6        0.53        1.96      3.48 o 
   9   3   6       23.79       20.10     10.08 o 
 -11   4   6        1.38       -8.06      5.48 o 
 -10   4   6       74.63       79.56      5.02 o 
  -9   4   6        9.22       15.43      3.36 o 
  -8   4   6        5.80        1.48      1.89 o 
  -7   4   6        1.10        1.04      1.63 o 
  -6   4   6      250.64      228.64      5.96 o 
  -5   4   6      178.27      145.21      6.51 o 
  -4   4   6      135.76      155.89      4.53 o 
  -3   4   6       61.97       59.12      2.22 o 
  -2   4   6      779.51      798.36     11.34 o 
  -1   4   6       62.79       69.90      6.50 o 
   0   4   6       42.69       41.55      2.33 o 
   1   4   6      485.05      492.50     14.90 o 
   2   4   6       46.02       39.37      2.16 o 
   3   4   6        6.57        7.67      1.01 o 
   4   4   6      280.81      274.55      5.60 o 
   5   4   6       59.15       71.47      3.15 o 
   6   4   6      341.12      305.25      8.02 o 
   7   4   6        1.08        5.46      3.94 o 
   8   4   6       76.51       81.58      7.12 o 
   9   4   6        7.20        6.64      4.52 o 
 -11   5   6       14.87       12.74      5.02 o 
 -10   5   6        2.18       12.06      9.29 o 
  -9   5   6        9.61       11.91      4.28 o 
  -8   5   6        0.05        0.58      2.11 o 
  -7   5   6       10.95       16.11      2.15 o 
  -6   5   6       44.49       46.00      2.69 o 
  -5   5   6       43.48       26.52      3.17 o 
  -4   5   6      426.45      429.31      8.76 o 
  -3   5   6       36.70       41.99      2.86 o 
  -2   5   6     1004.73     1054.99     15.12 o 
  -1   5   6        1.54        3.69      1.27 o 
   0   5   6      244.33      266.11      6.36 o 
   1   5   6      413.95      402.13      9.42 o 
   2   5   6       63.05       62.11      2.17 o 
   3   5   6        4.92        4.71      1.09 o 
   4   5   6      738.15      726.48     14.27 o 
   5   5   6      139.35      190.78     36.01 o 
   6   5   6       15.25       10.57      3.99 o 
   7   5   6       10.69        9.49      5.75 o 
   8   5   6       10.57       -2.14     13.21 o 
 -10   6   6        8.92       10.65     15.90 o 
  -9   6   6       16.54       18.29      5.06 o 
  -8   6   6      144.86      168.05     10.92 o 
  -7   6   6       45.93       48.04      3.93 o 
  -6   6   6       87.23       97.14     23.20 o 
  -5   6   6      180.74      245.30     32.67 o 
  -4   6   6       55.18       77.63     16.52 o 
  -3   6   6       55.26       57.88      3.10 o 
  -2   6   6       57.75       54.03      3.02 o 
  -1   6   6      184.75      189.87      4.81 o 
   0   6   6       63.61       57.02      2.33 o 
   1   6   6       81.35       80.06      2.55 o 
   2   6   6       47.11       41.30      3.23 o 
   3   6   6      289.52      282.74      6.56 o 
   4   6   6      233.97      212.61      9.00 o 
   5   6   6        3.41        1.31      4.30 o 
   6   6   6        0.50        5.70      5.64 o 
   7   6   6       63.73       63.52      9.69 o 
   8   6   6       69.76       49.47      9.30 o 
 -10   7   6       11.50       -0.52      4.95 o 
  -9   7   6       40.60       48.42      5.45 o 
  -8   7   6       72.30       73.32      8.17 o 
  -7   7   6       46.19       45.42      5.91 o 
  -6   7   6       73.72       80.49      8.58 o 
  -5   7   6       74.40       70.61      5.32 o 
  -4   7   6       66.67      115.68      5.41 o 
  -3   7   6      202.38      181.81      6.72 o 
  -2   7   6      470.30      476.34     12.26 o 
  -1   7   6      119.30      108.76      3.66 o 
   0   7   6      391.22      469.58     13.47 o 
   1   7   6       63.58      112.64     12.37 o 
   2   7   6      206.12      203.97      5.42 o 
   3   7   6       23.23       14.23      2.14 o 
   4   7   6        0.00       20.52      5.74 o 
   5   7   6       51.72       73.29     21.69 o 
   6   7   6        5.10        4.38      6.94 o 
   7   7   6       40.40       35.10      6.05 o 
  -9   8   6       42.47       34.11      7.41 o 
  -8   8   6       19.22       34.72     11.51 o 
  -7   8   6       13.13       19.95      4.27 o 
  -6   8   6        2.44       -2.24      3.39 o 
  -5   8   6       10.00       10.16      3.29 o 
  -4   8   6       48.97       50.02      5.84 o 
  -3   8   6      118.76      118.43     10.67 o 
  -2   8   6      482.55      465.83     10.70 o 
  -1   8   6       72.72       64.11      4.84 o 
   0   8   6      100.02      106.05      3.53 o 
   1   8   6      157.36      129.31      4.20 o 
   2   8   6      133.39       98.73      6.44 o 
   3   8   6       11.24       21.34      5.06 o 
   4   8   6       20.72       33.38     16.13 o 
   5   8   6       63.07       81.55     10.34 o 
   6   8   6       10.35       13.13      6.27 o 
  -8   9   6        5.18        0.93      3.74 o 
  -7   9   6       40.25       40.56      5.61 o 
  -6   9   6       14.53       12.71      7.20 o 
  -5   9   6       20.62       12.77      6.63 o 
  -4   9   6      102.54      113.70      8.41 o 
  -3   9   6      323.90      310.38      8.74 o 
  -2   9   6       40.22       43.79      6.31 o 
  -1   9   6      178.11      175.08      9.59 o 
   0   9   6      388.98      423.66     19.60 o 
   1   9   6       21.71       20.07      5.23 o 
   2   9   6       70.17       77.46      8.17 o 
   3   9   6       62.04       59.10      6.65 o 
   4   9   6       67.66       76.95     10.38 o 
   5   9   6       62.79       55.49     11.02 o 
  -6  10   6       20.18       18.60     11.58 o 
  -5  10   6       17.68       17.54      4.03 o 
  -4  10   6      450.46      474.52     22.05 o 
  -3  10   6        6.24        5.55      4.74 o 
  -2  10   6       68.66       64.94      4.88 o 
  -1  10   6      192.06      196.04      7.82 o 
   0  10   6        3.53        3.94      3.42 o 
   1  10   6       12.49        8.17      4.12 o 
   2  10   6       16.60       22.59      6.86 o 
   3  10   6        0.03       -1.03      4.98 o 
   4  10   6        0.83       -8.87      6.48 o 
  -4  11   6       36.08       31.89      7.79 o 
  -3  11   6       15.40        4.55     17.23 o 
  -2  11   6        2.39        4.72      4.35 o 
  -1  11   6       11.25        6.51      3.74 o 
   0  11   6       77.30       81.63      6.45 o 
   1  11   6       32.32       39.53      7.58 o 
   2  11   6        0.22       -4.36     10.13 o 
 -12   1   7       83.75       83.64      8.79 o 
 -11   1   7       14.55        9.22      3.31 o 
 -10   1   7      441.06      527.60     30.23 o 
  -9   1   7       94.31      105.11     15.28 o 
  -8   1   7      180.07      182.74      6.24 o 
  -7   1   7        5.21        9.47      1.91 o 
  -6   1   7       24.78       24.18      1.78 o 
  -5   1   7      118.35      108.87      7.59 o 
  -4   1   7       22.63       46.42      6.65 o 
  -3   1   7        3.30        0.61      0.95 o 
  -2   1   7      969.94      962.42     12.34 o 
  -1   1   7      751.74      852.80     25.48 o 
   0   1   7      366.12      395.05     10.06 o 
   1   1   7      371.49      385.17      9.18 o 
   2   1   7      320.12      361.46      8.53 o 
   3   1   7       45.32       53.27      2.03 o 
   4   1   7      354.14      353.18      8.45 o 
   5   1   7        8.45      239.64     13.38 o 
   6   1   7       97.78      104.46      4.17 o 
   7   1   7        0.00       -1.43      1.94 o 
   8   1   7      157.67      158.57      8.41 o 
   9   1   7       20.17       14.69      4.79 o 
 -12   2   7       22.16       23.15     10.23 o 
 -11   2   7       21.04       28.55      3.44 o 
 -10   2   7      133.38      139.83      6.49 o 
  -9   2   7      120.09      112.69      4.78 o 
  -8   2   7        9.32        7.52      2.75 o 
  -7   2   7      317.38      332.38     13.24 o 
  -6   2   7        4.57        3.97      3.18 o 
  -5   2   7       51.82       54.68      2.24 o 
  -4   2   7        5.39       10.22      1.90 o 
  -3   2   7      429.84      470.54      9.71 o 
  -2   2   7      669.64      690.43     10.07 o 
  -1   2   7      227.58      209.02      3.78 o 
   0   2   7     1010.55     1118.56     25.06 o 
   1   2   7        5.69        5.33      1.08 o 
   2   2   7       11.20        9.33      1.22 o 
   3   2   7      321.94      348.95      6.84 o 
   4   2   7      609.53      635.00     11.87 o 
   5   2   7        0.74      480.37     40.37 o 
   6   2   7       62.29       61.76      3.48 o 
   7   2   7       29.26       26.03      4.49 o 
   8   2   7      107.55      105.27      6.49 o 
   9   2   7       18.78       29.82      6.86 o 
 -11   3   7        8.58        7.70      3.12 o 
 -10   3   7        6.74        2.97      2.87 o 
  -9   3   7       15.11       15.69      2.31 o 
  -8   3   7       23.96       19.71      2.36 o 
  -7   3   7       30.66       41.41      4.93 o 
  -6   3   7      290.47      302.63      7.81 o 
  -5   3   7      115.56      115.54      7.62 o 
  -4   3   7      424.09      452.06      8.13 o 
  -3   3   7        9.06        7.97      2.39 o 
  -2   3   7        3.62        3.86      1.04 o 
  -1   3   7       11.17        8.53      1.09 o 
   0   3   7       70.04       94.03      3.40 o 
   1   3   7       53.98       60.28      2.16 o 
   2   3   7        0.31        1.70      0.98 o 
   3   3   7        6.28        4.14      1.56 o 
   4   3   7       59.65       67.04      2.54 o 
   5   3   7       21.14      163.13      8.01 o 
   6   3   7      192.55      164.59      5.77 o 
   7   3   7       19.30       11.54      6.21 o 
   8   3   7        0.05       -3.13      4.00 o 
 -11   4   7        3.10        4.24      2.57 o 
 -10   4   7       28.48       26.76      4.28 o 
  -9   4   7      393.18      401.05     12.21 o 
  -8   4   7       95.83       85.69      3.87 o 
  -7   4   7       30.43       20.20      1.92 o 
  -6   4   7       56.05       33.92      3.25 o 
  -5   4   7      410.22      413.75      8.68 o 
  -4   4   7       18.36       40.72      5.06 o 
  -3   4   7       65.97       54.79      2.40 o 
  -2   4   7      403.99      402.56      8.08 o 
  -1   4   7      241.28      272.53     16.82 o 
   0   4   7      522.22      581.83     13.08 o 
   1   4   7      183.89      182.95      3.98 o 
   2   4   7      412.56      392.91      8.87 o 
   3   4   7        0.39        0.52      0.88 o 
   4   4   7       22.35       27.68      2.05 o 
   5   4   7      422.74      710.28     42.99 o 
   6   4   7        0.00        2.27      4.77 o 
   7   4   7        1.09        3.65      5.19 o 
   8   4   7       12.33       11.58      5.53 o 
 -11   5   7        1.96       -1.73      5.52 o 
 -10   5   7      192.40      188.51      9.33 o 
  -9   5   7      206.72      201.33      9.87 o 
  -8   5   7       34.45       32.80      4.17 o 
  -7   5   7       69.91       75.34      6.01 o 
  -6   5   7      548.92      528.06     11.75 o 
  -5   5   7       19.53       15.19      2.30 o 
  -4   5   7       67.74       67.65      3.25 o 
  -3   5   7      164.91      168.73      4.36 o 
  -2   5   7        9.87        6.48      1.40 o 
  -1   5   7       19.07       31.48     11.18 o 
   0   5   7      246.15      250.91      8.40 o 
   1   5   7      304.49      284.85      5.88 o 
   2   5   7       16.45       17.55      1.54 o 
   3   5   7        3.91        1.75      1.52 o 
   4   5   7       22.05       98.79     10.36 o 
   5   5   7       99.70      124.22     14.61 o 
   6   5   7        0.06       -1.73      3.22 o 
   7   5   7        4.36       14.12      6.17 o 
   8   5   7        0.16       -4.99      6.47 o 
 -10   6   7        0.02       -1.10      3.29 o 
  -9   6   7        7.88        7.54      3.19 o 
  -8   6   7        4.03        8.10      4.08 o 
  -7   6   7      169.24      174.68     10.70 o 
  -6   6   7       82.49       68.53     13.86 o 
  -5   6   7      356.82      363.86     20.55 o 
  -4   6   7      330.40      388.04     13.55 o 
  -3   6   7      147.48      155.75      6.56 o 
  -2   6   7        4.71        5.79      1.68 o 
  -1   6   7        0.67        1.96      1.43 o 
   0   6   7      831.79      943.54     25.50 o 
   1   6   7       25.85       31.05     10.56 o 
   2   6   7      273.15      271.85      6.28 o 
   3   6   7      175.13      151.33      6.02 o 
   4   6   7        2.79       -0.58      1.89 o 
   5   6   7        8.71        9.16      5.08 o 
   6   6   7       24.78       25.38      5.62 o 
   7   6   7       24.73       24.72      6.94 o 
  -9   7   7       34.25       36.69      4.48 o 
  -8   7   7        0.23        3.51      3.91 o 
  -7   7   7       54.42       63.51      6.02 o 
  -6   7   7       15.76        9.85      2.75 o 
  -5   7   7       11.55       13.13      3.85 o 
  -4   7   7       22.86       21.31      3.40 o 
  -3   7   7       71.97       58.45      4.03 o 
  -2   7   7       45.80       46.80      3.79 o 
  -1   7   7      648.19      642.23     12.53 o 
   0   7   7      190.30      206.95      6.70 o 
   1   7   7        3.53        8.11      1.38 o 
   2   7   7        0.17       -2.44      2.44 o 
   3   7   7       33.65       38.56      3.44 o 
   4   7   7       54.51       50.25      6.98 o 
   5   7   7       19.97       22.68      5.19 o 
   6   7   7      149.42      117.90     17.37 o 
  -9   8   7        2.94        4.06      7.51 o 
  -8   8   7        0.42       14.02     20.06 o 
  -7   8   7        0.49       -3.56      6.69 o 
  -6   8   7       81.77       94.46      7.56 o 
  -5   8   7       57.40       55.69      4.75 o 
  -4   8   7       12.47       27.70      6.00 o 
  -3   8   7       33.50       35.74      3.37 o 
  -2   8   7      185.19      193.83      9.11 o 
  -1   8   7        2.42       10.54      5.63 o 
   0   8   7        9.01       11.80      2.01 o 
   1   8   7       43.35       59.75     11.59 o 
   2   8   7        4.62        2.20      3.13 o 
   3   8   7       14.11        8.30      5.02 o 
   4   8   7        9.91       37.77      8.31 o 
   5   8   7       34.66       28.56      6.38 o 
   6   8   7       15.39       -0.88     12.22 o 
  -7   9   7        2.33        4.50      6.89 o 
  -6   9   7       51.00       47.33      5.60 o 
  -5   9   7        6.20        4.64      4.36 o 
  -4   9   7       31.72       50.45      5.47 o 
  -3   9   7      102.19      100.24      5.11 o 
  -2   9   7       92.44       90.96      5.98 o 
  -1   9   7       17.68       16.93      3.74 o 
   0   9   7       36.78       44.65      4.80 o 
   1   9   7        0.02        0.66      5.65 o 
   2   9   7      234.44      246.94     10.65 o 
   3   9   7        3.08       13.04      7.09 o 
   4   9   7       34.74       32.99     11.09 o 
  -6  10   7       57.22       53.78      8.32 o 
  -5  10   7      123.29      121.42     10.04 o 
  -4  10   7      120.03      105.96      8.95 o 
  -3  10   7        0.76       -2.07      3.00 o 
  -2  10   7        2.04        0.38      2.86 o 
  -1  10   7        4.68        5.66      4.67 o 
   0  10   7       42.32       47.36      5.96 o 
   1  10   7        2.57        7.40      4.10 o 
   2  10   7        4.54        8.73      7.98 o 
   3  10   7       44.10       49.16      7.95 o 
  -3  11   7        4.27       -2.63      5.65 o 
  -2  11   7       22.14       23.08      4.27 o 
  -1  11   7       84.73       78.92      6.69 o 
   0  11   7      129.39      138.04     10.34 o 
 -12   0   8      126.67      129.02     37.23 o 
 -11   0   8       27.66       24.28      4.93 o 
 -10   0   8      121.75      157.13     34.53 o 
  -9   0   8        2.42        1.67      3.29 o 
  -8   0   8       48.58       51.97     10.48 o 
  -7   0   8       30.21       24.98      6.91 o 
  -6   0   8     1198.75     1165.75     31.27 o 
  -5   0   8     1130.44     1044.23     25.67 o 
  -4   0   8        3.98        4.11      1.76 o 
  -3   0   8      610.14      630.39     13.89 o 
  -2   0   8       13.91       10.15      2.10 o 
  -1   0   8     2321.22     2467.40     44.31 o 
   0   0   8        2.43        2.33      1.62 o 
   1   0   8      578.23      539.54     13.71 o 
   2   0   8      305.09      300.83     11.41 o 
   3   0   8      350.65      342.54      8.88 o 
   4   0   8        6.53        6.07      1.87 o 
   5   0   8        1.35        8.99      2.37 o 
   6   0   8      606.32      673.05     24.98 o 
   7   0   8       53.36       43.48      6.23 o 
   8   0   8       48.99       31.73      7.23 o 
 -12   1   8       33.67       21.04      4.69 o 
 -11   1   8        7.81        5.19      4.02 o 
 -10   1   8       44.17       79.09     30.82 o 
  -9   1   8       82.03       79.00      9.91 o 
  -8   1   8       52.28       49.55      3.70 o 
  -7   1   8       34.30       28.87      2.76 o 
  -6   1   8      166.29      157.37      4.55 o 
  -5   1   8      561.12      546.43      9.85 o 
  -4   1   8       62.94       64.74      2.56 o 
  -3   1   8       22.47       23.09      1.61 o 
  -2   1   8      237.30      277.43      4.85 o 
  -1   1   8       16.99       30.19      4.68 o 
   0   1   8      555.31      632.93     17.33 o 
   1   1   8       78.31       84.66      3.38 o 
   2   1   8       53.31       50.62      2.55 o 
   3   1   8       34.20       34.52      2.01 o 
   4   1   8       65.65       76.19      3.03 o 
   5   1   8      391.16      488.98     17.21 o 
   6   1   8       93.30       93.42      8.56 o 
   7   1   8      132.12      119.20     10.30 o 
   8   1   8        0.02        0.62      3.37 o 
 -11   2   8        2.47        4.57      3.28 o 
 -10   2   8       43.29       35.41      4.07 o 
  -9   2   8       53.30       47.50      3.54 o 
  -8   2   8      546.58      572.19     13.79 o 
  -7   2   8      134.95      143.42      5.94 o 
  -6   2   8       10.06        8.52      1.79 o 
  -5   2   8       60.37       61.95      9.39 o 
  -4   2   8      203.85      225.84      6.85 o 
  -3   2   8      705.75      690.01     10.05 o 
  -2   2   8       55.56       55.77      3.34 o 
  -1   2   8        2.77        2.39      1.22 o 
   0   2   8       37.00       39.98      2.36 o 
   1   2   8      829.10      859.83     11.40 o 
   2   2   8       42.19       34.20      2.67 o 
   3   2   8        6.42        5.05      1.43 o 
   4   2   8      154.04      223.38     11.52 o 
   5   2   8       66.46       68.67      2.78 o 
   6   2   8       10.51       18.13      4.82 o 
   7   2   8      138.50      129.02      6.27 o 
   8   2   8       38.36       42.28      5.96 o 
 -11   3   8       28.06       27.75      4.54 o 
 -10   3   8        0.06        0.32      3.91 o 
  -9   3   8      162.64      148.92      6.38 o 
  -8   3   8      822.29      803.09     18.05 o 
  -7   3   8       54.35       60.51      5.19 o 
  -6   3   8      192.52      164.03      5.69 o 
  -5   3   8      276.10      145.83     26.91 o 
  -4   3   8      151.42      158.05      3.99 o 
  -3   3   8      104.91       97.39      2.66 o 
  -2   3   8       17.73       14.17      1.35 o 
  -1   3   8       17.91       21.68      1.89 o 
   0   3   8      208.16      242.65      4.95 o 
   1   3   8       52.74       67.46      4.69 o 
   2   3   8     1384.26     1349.57     18.81 o 
   3   3   8      545.25      563.46     11.11 o 
   4   3   8       11.69       71.72      9.37 o 
   5   3   8        0.11        4.55      1.97 o 
   6   3   8       32.55       31.75      3.78 o 
   7   3   8       29.93       24.42      6.86 o 
   8   3   8       86.86       79.30     11.13 o 
 -11   4   8        4.90        2.32      3.39 o 
 -10   4   8      172.75      175.47     10.21 o 
  -9   4   8       36.09       32.93      4.54 o 
  -8   4   8      124.15      103.83      6.14 o 
  -7   4   8      359.43      339.56      9.33 o 
  -6   4   8       29.44       31.62      3.77 o 
  -5   4   8        3.27        3.02      1.68 o 
  -4   4   8       41.76       60.36      5.82 o 
  -3   4   8       36.85       33.17      2.05 o 
  -2   4   8       92.95       90.31      2.98 o 
  -1   4   8       72.20       90.44      5.91 o 
   0   4   8        4.11        5.99      1.60 o 
   1   4   8      516.55      509.62      8.93 o 
   2   4   8      684.74      689.88     11.51 o 
   3   4   8       71.67       63.25      2.42 o 
   4   4   8       22.73       44.68      3.76 o 
   5   4   8       80.46       83.49      4.97 o 
   6   4   8        9.41        8.94      6.71 o 
   7   4   8       30.11       42.25      9.63 o 
   8   4   8        3.52       -3.46      5.81 o 
 -10   5   8       79.29       77.86     12.17 o 
  -9   5   8      146.38      151.10     19.36 o 
  -8   5   8       23.37       28.51      4.23 o 
  -7   5   8        0.01        0.98      1.77 o 
  -6   5   8      168.81      129.14      6.25 o 
  -5   5   8        8.76       11.23      3.83 o 
  -4   5   8       51.18       90.57      7.52 o 
  -3   5   8        0.01        0.25      1.57 o 
  -2   5   8       60.50       51.13      3.23 o 
  -1   5   8      128.69      152.39     13.20 o 
   0   5   8      524.15      549.33     13.07 o 
   1   5   8       90.86      105.71     22.15 o 
   2   5   8        1.14        2.23      1.26 o 
   3   5   8        5.52        1.22      1.43 o 
   4   5   8       74.87       62.13      6.00 o 
   5   5   8       21.47       69.71      8.12 o 
   6   5   8       52.26       40.43     12.85 o 
   7   5   8       26.60       27.35     10.84 o 
 -10   6   8        3.16        6.22      3.60 o 
  -9   6   8       59.47       64.77      5.98 o 
  -8   6   8       29.07       34.41      4.35 o 
  -7   6   8       32.20       35.90      4.78 o 
  -6   6   8       87.27       61.52      4.29 o 
  -5   6   8      188.27      166.01     12.58 o 
  -4   6   8       51.03       65.25      5.91 o 
  -3   6   8       28.47       30.74      3.53 o 
  -2   6   8       34.99       34.92      2.92 o 
  -1   6   8      365.71      349.29      7.52 o 
   0   6   8      902.79     1012.44     24.20 o 
   1   6   8       79.68       79.18      7.25 o 
   2   6   8       21.59       26.12      2.07 o 
   3   6   8       14.51       13.70      3.29 o 
   4   6   8        8.70       51.73     12.19 o 
   5   6   8       55.58       58.12      6.86 o 
   6   6   8        0.13        5.28      5.68 o 
   7   6   8       33.54       38.67     10.12 o 
  -9   7   8       55.66       84.78      7.11 o 
  -8   7   8       21.59       23.31      4.69 o 
  -7   7   8        0.25        2.16      3.67 o 
  -6   7   8        0.17       -4.61      3.07 o 
  -5   7   8       70.59       66.09      5.27 o 
  -4   7   8      383.05      346.93     14.14 o 
  -3   7   8      345.33      350.42     10.77 o 
  -2   7   8      379.71      361.04      9.44 o 
  -1   7   8       39.72       25.96      5.22 o 
   0   7   8       16.55       13.95      2.21 o 
   1   7   8       10.31       13.73      1.82 o 
   2   7   8        4.67        3.32      3.03 o 
   3   7   8       36.24       49.37      5.68 o 
   4   7   8       25.26       39.39     11.08 o 
   5   7   8        8.28       16.53      5.67 o 
  -8   8   8       15.53       21.50      5.57 o 
  -7   8   8       30.87       38.13      6.94 o 
  -6   8   8        3.88        2.41      3.20 o 
  -5   8   8       30.78       45.11      6.00 o 
  -4   8   8      402.59      395.71     17.40 o 
  -3   8   8      700.54      682.88     15.87 o 
  -2   8   8      370.04      349.74      9.58 o 
  -1   8   8      216.21      219.78      7.75 o 
   0   8   8       17.64       19.37      3.26 o 
   1   8   8        1.03        2.49      3.86 o 
   2   8   8       14.11        6.30      7.72 o 
   3   8   8        6.57       12.85      4.57 o 
   4   8   8       29.46       22.27     15.11 o 
   5   8   8      120.54      133.10     10.16 o 
  -7   9   8       10.98       11.97      7.41 o 
  -6   9   8        7.64        6.88      4.17 o 
  -5   9   8      225.60      219.02     11.03 o 
  -4   9   8      192.51      197.05      7.68 o 
  -3   9   8        0.79       -2.09      2.50 o 
  -2   9   8      228.80      222.91      8.09 o 
  -1   9   8       15.20       13.02      4.18 o 
   0   9   8        9.93       16.98      3.61 o 
   1   9   8       53.00       49.77      5.32 o 
   2   9   8        5.39        0.32      5.85 o 
   3   9   8        1.22       -2.81      5.69 o 
   4   9   8       11.49       16.06      6.04 o 
  -5  10   8      164.25      146.03      9.12 o 
  -4  10   8       41.97       39.25      5.27 o 
  -3  10   8       96.27       99.99      8.55 o 
  -2  10   8      163.81      161.40      8.14 o 
  -1  10   8       53.04       48.47     11.28 o 
   0  10   8       53.31       60.22      5.96 o 
   1  10   8       18.57       19.16      7.07 o 
   2  10   8        7.10        6.66      6.61 o 
 -11   1   9      277.84      282.10     12.48 o 
 -10   1   9       10.38        7.12      3.26 o 
  -9   1   9      381.94      381.79     13.67 o 
  -8   1   9       12.59        9.76      3.60 o 
  -7   1   9      125.25      137.58      7.15 o 
  -6   1   9      269.58      256.25      7.91 o 
  -5   1   9       23.39       29.15      4.75 o 
  -4   1   9      904.65      872.34     13.05 o 
  -3   1   9      912.60      962.62     13.85 o 
  -2   1   9       72.71       76.35      4.35 o 
  -1   1   9      418.71      443.40      9.40 o 
   0   1   9       73.04       86.60      3.44 o 
   1   1   9       54.47       53.37      2.08 o 
   2   1   9       45.19       40.06      3.24 o 
   3   1   9      153.58      148.08      4.24 o 
   4   1   9      423.32      453.81     10.96 o 
   5   1   9        0.02      140.87     19.48 o 
   6   1   9      174.56      175.34      7.42 o 
   7   1   9       63.77       56.60      4.75 o 
   8   1   9       12.44       18.66      4.78 o 
 -11   2   9      103.07      103.86      7.44 o 
 -10   2   9        9.59        6.28      3.81 o 
  -9   2   9       76.96       85.70      9.19 o 
  -8   2   9      209.56      218.31      9.05 o 
  -7   2   9       43.70       35.36      6.73 o 
  -6   2   9       44.59       42.46      4.45 o 
  -5   2   9      131.19      138.39     20.56 o 
  -4   2   9     1369.45     1306.17     22.56 o 
  -3   2   9       53.50       44.07      2.17 o 
  -2   2   9       96.74      109.22      2.84 o 
  -1   2   9      119.91      146.58      9.56 o 
   0   2   9      120.62      124.45      4.48 o 
   1   2   9      182.03      189.36      6.04 o 
   2   2   9      212.50      199.45      4.90 o 
   3   2   9      656.69      674.68     11.77 o 
   4   2   9      154.09      258.81     12.64 o 
   5   2   9       40.88       48.25      3.86 o 
   6   2   9        7.30       15.94      4.90 o 
   7   2   9       40.68       30.87      4.73 o 
 -11   3   9        1.09        4.25      5.95 o 
 -10   3   9        4.43        8.64      2.87 o 
  -9   3   9       99.50       98.08      8.87 o 
  -8   3   9       23.50       20.70      3.95 o 
  -7   3   9      763.45      764.98     19.25 o 
  -6   3   9      169.87      156.88      9.32 o 
  -5   3   9       96.50       94.47     11.90 o 
  -4   3   9        3.27        3.26      1.70 o 
  -3   3   9       35.63       36.33      2.50 o 
  -2   3   9       97.83       94.90      2.91 o 
  -1   3   9      201.95      206.19      5.32 o 
   0   3   9      236.88      247.29      8.72 o 
   1   3   9      151.18      145.23     13.94 o 
   2   3   9       75.58       70.91      2.92 o 
   3   3   9       71.65       70.76      3.06 o 
   4   3   9        9.86      121.50     26.98 o 
   5   3   9        0.94        0.25      2.63 o 
   6   3   9       10.21        6.69      4.47 o 
   7   3   9       31.87       31.39      8.14 o 
 -11   4   9      218.97      217.61     16.34 o 
 -10   4   9      103.90      127.79     18.11 o 
  -9   4   9       23.80       20.47      6.05 o 
  -8   4   9       19.75       12.69      3.17 o 
  -7   4   9        2.97        7.75      2.33 o 
  -6   4   9      356.60      347.44     10.09 o 
  -5   4   9       19.29       16.01      2.66 o 
  -4   4   9        9.28       43.45     11.00 o 
  -3   4   9        9.61        9.56      1.99 o 
  -2   4   9      282.53      253.58      6.31 o 
  -1   4   9       81.99       81.60      7.40 o 
   0   4   9      240.32      241.54      8.72 o 
   1   4   9      162.13      157.90      7.19 o 
   2   4   9      105.56       98.03      4.31 o 
   3   4   9      361.30      360.54      8.72 o 
   4   4   9       18.53       14.50      3.05 o 
   5   4   9       46.54       51.31      7.41 o 
   6   4   9        5.59        9.57      5.74 o 
   7   4   9        7.01        6.21      5.79 o 
 -10   5   9       14.94        2.75      3.64 o 
  -9   5   9        0.13        3.26      4.33 o 
  -8   5   9       71.41       67.19      5.21 o 
  -7   5   9       14.66        9.23      3.23 o 
  -6   5   9       72.29       75.13      7.98 o 
  -5   5   9      258.20      266.94      9.10 o 
  -4   5   9       13.32       99.41     24.88 o 
  -3   5   9       82.12       85.79      4.04 o 
  -2   5   9       24.76       20.66      3.10 o 
  -1   5   9      884.11      831.70     15.85 o 
   0   5   9      552.41      596.82     21.14 o 
   1   5   9      184.84      178.34      5.18 o 
   2   5   9       88.91       77.87      3.66 o 
   3   5   9        9.92        9.59      2.65 o 
   4   5   9      230.14      248.55     22.52 o 
   5   5   9        0.00        2.30      5.93 o 
   6   5   9        9.51       14.16      7.25 o 
 -10   6   9       18.75       17.77      4.89 o 
  -9   6   9       49.61       46.17      5.26 o 
  -8   6   9      176.07      167.98      9.89 o 
  -7   6   9        0.01        5.57      3.54 o 
  -6   6   9       20.02       20.35      4.51 o 
  -5   6   9       79.78       77.52     20.92 o 
  -4   6   9       37.02       91.88     10.35 o 
  -3   6   9       35.74       28.31      2.77 o 
  -2   6   9      417.54      417.81     16.65 o 
  -1   6   9      243.15      234.07      7.30 o 
   0   6   9      137.47      146.96      5.15 o 
   1   6   9      132.40      137.03      6.05 o 
   2   6   9       40.03       36.23      3.20 o 
   3   6   9       21.04       14.73      6.47 o 
   4   6   9        0.00        7.95      7.24 o 
   5   6   9       62.44       58.89     11.16 o 
   6   6   9       13.89       15.83      7.58 o 
  -9   7   9       33.65       38.01      5.01 o 
  -8   7   9        2.18        4.37      4.38 o 
  -7   7   9       24.01       24.40      5.06 o 
  -6   7   9        8.19       -1.00      4.00 o 
  -5   7   9        2.93        2.24      3.95 o 
  -4   7   9       92.00       83.10      5.38 o 
  -3   7   9       52.78       48.95      5.94 o 
  -2   7   9      116.50      113.17      6.47 o 
  -1   7   9       21.40       16.21      3.34 o 
   0   7   9       54.92       57.74      7.82 o 
   1   7   9       11.69        3.22      5.62 o 
   2   7   9       30.64       18.67      3.99 o 
   3   7   9      107.58      107.72      8.79 o 
   4   7   9        0.57        8.00      6.06 o 
   5   7   9       11.61        8.29      5.70 o 
  -8   8   9       23.52       21.07      6.16 o 
  -7   8   9        5.99        8.57      4.00 o 
  -6   8   9        3.63        3.76      4.12 o 
  -5   8   9       19.26       21.60      6.37 o 
  -4   8   9       52.54       61.91      7.95 o 
  -3   8   9        2.97        5.50      3.20 o 
  -2   8   9       35.83       27.97      5.88 o 
  -1   8   9        2.85        6.84      2.91 o 
   0   8   9      102.91      119.49     10.18 o 
   1   8   9        0.41        5.21      2.83 o 
   2   8   9       56.43       48.21      4.81 o 
   3   8   9        3.01        1.69      5.75 o 
   4   8   9       41.02       52.60     13.34 o 
  -6   9   9        6.31        7.75      4.60 o 
  -5   9   9      202.76      203.97     10.50 o 
  -4   9   9       55.85       66.58      8.87 o 
  -3   9   9       11.04        0.70      5.20 o 
  -2   9   9       16.93        7.98      3.63 o 
  -1   9   9       90.80       79.67      6.33 o 
   0   9   9       12.28       16.68      5.78 o 
   1   9   9       13.14       13.69      4.24 o 
   2   9   9       16.66       26.06      7.71 o 
   3   9   9        0.07        4.72      8.85 o 
  -4  10   9        3.92        1.09      5.32 o 
  -3  10   9        0.05       -2.02      3.48 o 
  -2  10   9        1.87        0.95      3.82 o 
  -1  10   9      108.88      108.99     10.28 o 
   0  10   9        2.85       -4.97      8.67 o 
   1  10   9      103.73      114.87     13.48 o 
 -11   0  10       30.16       31.44      7.95 o 
 -10   0  10       75.02       88.77      7.87 o 
  -9   0  10      193.94      208.29     12.67 o 
  -8   0  10      141.13      133.94     10.86 o 
  -7   0  10      890.11      941.97     34.11 o 
  -6   0  10     1210.82     1226.23     61.09 o 
  -5   0  10        0.05       24.05     11.38 o 
  -4   0  10      192.13      187.58     18.63 o 
  -3   0  10       19.48       26.21      3.70 o 
  -2   0  10     1229.30     1178.17     26.27 o 
  -1   0  10      168.68      136.17      7.18 o 
   0   0  10       32.55       44.79      2.94 o 
   1   0  10        7.01        1.77      2.60 o 
   2   0  10       76.85       83.11      5.89 o 
   3   0  10        3.03        2.33      3.10 o 
   4   0  10      784.45      805.53     40.96 o 
   5   0  10      620.18      645.70     25.47 o 
   6   0  10       38.13       22.83      7.12 o 
   7   0  10        2.69        4.24      3.59 o 
 -11   1  10        3.78        2.59      3.15 o 
 -10   1  10       43.54       57.78      6.30 o 
  -9   1  10      139.26      128.53      6.58 o 
  -8   1  10      505.37      504.94     14.47 o 
  -7   1  10      611.76      639.12     16.92 o 
  -6   1  10      105.62      110.25      4.99 o 
  -5   1  10      704.99      720.33     18.64 o 
  -4   1  10        3.52       57.34     19.92 o 
  -3   1  10      396.55      403.93      9.94 o 
  -2   1  10      175.99      174.20      5.47 o 
  -1   1  10        0.24        6.80      3.45 o 
   0   1  10       52.98       54.29      2.59 o 
   1   1  10      145.96      145.76      7.69 o 
   2   1  10        2.57       -0.29      1.73 o 
   3   1  10      399.33      392.14      9.18 o 
   4   1  10       92.85      104.64      5.07 o 
   5   1  10      217.79      226.38     11.48 o 
   6   1  10       42.33       38.18      9.25 o 
   7   1  10        6.47        2.22      3.39 o 
 -11   2  10        5.79        9.96      4.50 o 
 -10   2  10       54.52       55.56      5.84 o 
  -9   2  10      192.75      194.77      9.13 o 
  -8   2  10       72.35       74.60      5.65 o 
  -7   2  10       52.34       44.54      3.61 o 
  -6   2  10       88.32       75.60      5.16 o 
  -5   2  10      142.08      145.46      6.37 o 
  -4   2  10        5.44       83.08     38.49 o 
  -3   2  10      156.05      134.85      4.83 o 
  -2   2  10       84.72       72.81      3.10 o 
  -1   2  10       28.42       38.45      4.94 o 
   0   2  10       75.17       72.65      3.46 o 
   1   2  10       71.42       64.71      2.55 o 
   2   2  10      245.45      230.30      6.49 o 
   3   2  10      122.25      129.80      4.56 o 
   4   2  10        4.39       24.15     11.27 o 
   5   2  10        0.42       -0.52      3.36 o 
   6   2  10      129.60      129.53      7.99 o 
   7   2  10      128.18      111.78      9.70 o 
 -11   3  10        7.36        2.98      6.45 o 
 -10   3  10      188.87      175.73     14.98 o 
  -9   3  10      628.64      669.73     19.10 o 
  -8   3  10       20.90       15.06      4.55 o 
  -7   3  10      264.73      254.81     14.31 o 
  -6   3  10       36.91       28.97      4.32 o 
  -5   3  10      285.41      254.53      8.47 o 
  -4   3  10       17.28       23.95      5.19 o 
  -3   3  10      166.75      142.28      4.74 o 
  -2   3  10      402.06      368.91      8.53 o 
  -1   3  10      814.71      775.44     14.71 o 
   0   3  10      421.61      483.13     19.47 o 
   1   3  10      910.96      902.94     15.18 o 
   2   3  10       70.17       61.19      2.80 o 
   3   3  10       93.02       85.25      5.80 o 
   4   3  10       34.81       33.96      6.36 o 
   5   3  10        0.12       33.75      4.72 o 
   6   3  10       18.60       17.06      7.26 o 
 -10   4  10       85.61       82.51      6.50 o 
  -9   4  10       48.84       45.27      5.87 o 
  -8   4  10       23.89       11.09      3.54 o 
  -7   4  10       11.74       15.98      3.46 o 
  -6   4  10      263.91      246.25     12.36 o 
  -5   4  10       80.20       70.15      4.89 o 
  -4   4  10       45.39       43.51      3.61 o 
  -3   4  10       76.68       79.03      4.34 o 
  -2   4  10      463.80      429.66     13.05 o 
  -1   4  10      134.95      123.23      7.44 o 
   0   4  10      990.21     1055.20     31.89 o 
   1   4  10       95.39       96.42      3.90 o 
   2   4  10      128.52      136.87      5.47 o 
   3   4  10       51.31       53.15      7.88 o 
   4   4  10        4.32       28.53     12.73 o 
   5   4  10        1.34        7.23      5.40 o 
   6   4  10        2.48        9.41     10.66 o 
 -10   5  10        0.13       -0.40      3.75 o 
  -9   5  10        2.24       -1.21      4.21 o 
  -8   5  10        0.38       -2.48      4.68 o 
  -7   5  10      400.61      401.68     13.36 o 
  -6   5  10        0.48        1.41      4.69 o 
  -5   5  10      463.77      451.90     14.00 o 
  -4   5  10      370.89      326.27     10.40 o 
  -3   5  10      124.76      121.14      5.97 o 
  -2   5  10        2.72        1.57      2.24 o 
  -1   5  10      130.56      125.74     10.11 o 
   0   5  10       35.23       45.98      3.26 o 
   1   5  10      526.29      555.68     33.81 o 
   2   5  10       45.24       40.01      3.74 o 
   3   5  10       13.77        4.89      3.14 o 
   4   5  10        5.22       20.84      7.55 o 
   5   5  10       13.32       37.75      9.93 o 
   6   5  10        0.42       -9.65      7.14 o 
  -9   6  10      172.67      198.99     14.29 o 
  -8   6  10       44.14       39.23     13.25 o 
  -7   6  10      471.34      466.04     19.31 o 
  -6   6  10       54.50       42.57      9.94 o 
  -5   6  10        0.96       -2.33      6.36 o 
  -4   6  10        0.45        3.01      3.23 o 
  -3   6  10       27.13       28.60      3.57 o 
  -2   6  10      276.04      243.21      7.65 o 
  -1   6  10       22.03       31.68      6.79 o 
   0   6  10      107.17      113.32      6.04 o 
   1   6  10       90.38       86.61     20.11 o 
   2   6  10      110.56      101.82     10.70 o 
   3   6  10        9.80        8.61      3.70 o 
   4   6  10        2.38       -1.83      5.24 o 
   5   6  10      115.07      150.76     12.60 o 
  -8   7  10       30.62       41.77      7.24 o 
  -7   7  10        0.05       -7.14     11.99 o 
  -6   7  10      151.64      132.40      7.23 o 
  -5   7  10      175.80      155.07      8.70 o 
  -4   7  10        0.08        6.78      3.65 o 
  -3   7  10      927.53      915.34     45.07 o 
  -2   7  10       27.77       18.08      4.26 o 
  -1   7  10       19.70       18.42      4.20 o 
   0   7  10       29.21       30.94      3.86 o 
   1   7  10       78.55       72.64      5.37 o 
   2   7  10       69.95       59.32     10.55 o 
   3   7  10        8.52        7.83      6.04 o 
   4   7  10       92.48      111.17      9.91 o 
  -7   8  10      103.63      107.26      7.89 o 
  -6   8  10       16.43       21.14      5.66 o 
  -5   8  10      173.91      173.19     11.12 o 
  -4   8  10      150.23      132.99      7.47 o 
  -3   8  10        0.10       -0.92      3.25 o 
  -2   8  10       18.08       17.19      3.90 o 
  -1   8  10        6.55        6.92      3.02 o 
   0   8  10       19.29       23.06      4.29 o 
   1   8  10        4.54        5.06      3.20 o 
   2   8  10      219.13      206.06     12.98 o 
   3   8  10      104.76      102.63     10.23 o 
  -6   9  10        5.10        1.64      5.36 o 
  -5   9  10       47.60       57.55      6.58 o 
  -4   9  10       11.61       13.99      3.92 o 
  -3   9  10       86.11       76.97      6.03 o 
  -2   9  10       43.41       32.07      5.40 o 
  -1   9  10       89.47       82.09      6.21 o 
   0   9  10       29.66       27.07      5.53 o 
   1   9  10      127.84      173.08     27.16 o 
 -11   1  11        0.83       -0.82      3.55 o 
 -10   1  11        0.01        0.92      3.05 o 
  -9   1  11       36.91       36.84      8.29 o 
  -8   1  11      113.80      128.49      6.90 o 
  -7   1  11      501.72      502.29     13.98 o 
  -6   1  11     1022.37     1015.46     24.69 o 
  -5   1  11      680.48      665.50     21.06 o 
  -4   1  11       60.56       63.79      7.93 o 
  -3   1  11      439.02      412.50     11.96 o 
  -2   1  11        4.13        6.25      2.28 o 
  -1   1  11      505.17      566.58     12.60 o 
   0   1  11      264.39      235.78      6.88 o 
   1   1  11      235.41      240.71     11.06 o 
   2   1  11      315.67      339.94     10.05 o 
   3   1  11      779.05      801.31     18.39 o 
   4   1  11       39.54       47.50      5.19 o 
   5   1  11      623.52      615.65     23.71 o 
   6   1  11       28.40       23.04      4.77 o 
 -11   2  11        6.48       -0.79      3.79 o 
 -10   2  11       60.15       48.84      4.76 o 
  -9   2  11       38.30       36.88     10.85 o 
  -8   2  11      218.25      231.05      9.54 o 
  -7   2  11       28.87       33.98      4.02 o 
  -6   2  11      118.90      126.65      6.41 o 
  -5   2  11      842.52      833.71     24.61 o 
  -4   2  11      348.04      352.66     12.86 o 
  -3   2  11      403.81      391.14     11.44 o 
  -2   2  11       14.92       17.34      2.80 o 
  -1   2  11       37.56       29.94      2.88 o 
   0   2  11      239.61      259.63     14.00 o 
   1   2  11        1.28        4.50      5.80 o 
   2   2  11      193.02      190.52      6.00 o 
   3   2  11       10.83       11.67      2.73 o 
   4   2  11       62.10       82.34     11.52 o 
   5   2  11        1.52        1.18      3.59 o 
   6   2  11       98.25       85.24      7.64 o 
 -10   3  11      119.74      112.14      9.34 o 
  -9   3  11       96.85       83.84      8.24 o 
  -8   3  11      109.24      127.04      7.09 o 
  -7   3  11       19.67       15.75      3.40 o 
  -6   3  11      114.03      101.80      8.83 o 
  -5   3  11      292.84      274.39      9.98 o 
  -4   3  11      284.25      291.71     12.02 o 
  -3   3  11      626.02      643.95     14.66 o 
  -2   3  11      200.38      185.28      8.27 o 
  -1   3  11       15.70       29.56      5.01 o 
   0   3  11        2.07        4.53      2.33 o 
   1   3  11      723.04      698.95     16.31 o 
   2   3  11       13.05       10.83      2.57 o 
   3   3  11       81.11       88.48      5.71 o 
   4   3  11       11.24       16.51      5.91 o 
   5   3  11        5.30        6.16      4.54 o 
   6   3  11       18.70       10.95      6.92 o 
 -10   4  11       30.08       28.46     11.09 o 
  -9   4  11       41.76       29.48      6.17 o 
  -8   4  11        2.59        3.68      3.22 o 
  -7   4  11      171.21      155.94     10.86 o 
  -6   4  11       47.90       57.34      6.90 o 
  -5   4  11      579.53      732.49     25.24 o 
  -4   4  11      139.41      165.33      9.96 o 
  -3   4  11      325.79      337.15     16.56 o 
  -2   4  11       82.57       67.37      8.41 o 
  -1   4  11       33.21       31.74      3.75 o 
   0   4  11        8.38       10.44      2.49 o 
   1   4  11        4.56        1.34      3.74 o 
   2   4  11        3.90       -0.36      3.22 o 
   3   4  11        4.85       -1.78      4.25 o 
   4   4  11        2.25       -4.72      5.53 o 
   5   4  11        0.58      -11.20     18.42 o 
  -9   5  11       59.01       72.44      7.71 o 
  -8   5  11       24.12       18.50      5.75 o 
  -7   5  11       48.51       58.22      5.77 o 
  -6   5  11       29.08       16.81      3.98 o 
  -5   5  11      122.91      115.85     13.15 o 
  -4   5  11        1.08        7.26      4.12 o 
  -3   5  11        1.64        2.42      3.42 o 
  -2   5  11      202.51      202.76      7.50 o 
  -1   5  11      741.93      811.99     42.51 o 
   0   5  11        0.09       -1.87      2.56 o 
   1   5  11       13.86       19.48      3.64 o 
   2   5  11      156.18      155.13      8.65 o 
   3   5  11        1.41       -1.69      2.41 o 
   4   5  11        1.21        7.48      6.93 o 
   5   5  11       76.42       81.11     41.38 o 
  -9   6  11        4.74        3.21      6.57 o 
  -8   6  11        3.86        4.93      4.58 o 
  -7   6  11       69.81       71.67      7.50 o 
  -6   6  11       23.72       30.74      4.68 o 
  -5   6  11       22.91       14.18      4.07 o 
  -4   6  11      135.22      126.66      6.06 o 
  -3   6  11       31.63       30.67      3.95 o 
  -2   6  11       43.73       42.01      4.08 o 
  -1   6  11      345.96      352.51     12.10 o 
   0   6  11      281.52      321.88     16.65 o 
   1   6  11       21.08       34.49      4.04 o 
   2   6  11       57.83       42.61      5.22 o 
   3   6  11       19.14       32.36      6.95 o 
   4   6  11       84.53       94.87     11.30 o 
  -8   7  11        0.03       -6.16      5.54 o 
  -7   7  11       59.92       70.76      8.09 o 
  -6   7  11        5.91       -4.03      5.70 o 
  -5   7  11       35.56       27.80      6.19 o 
  -4   7  11       11.83       11.97      5.10 o 
  -3   7  11       35.91       41.40      4.18 o 
  -2   7  11       49.71       40.66      4.81 o 
  -1   7  11        0.10       -3.18      2.74 o 
   0   7  11       22.72        9.96      7.13 o 
   1   7  11       70.48       55.82      5.75 o 
   2   7  11       74.46       72.58     11.74 o 
   3   7  11      318.48      364.49     37.99 o 
  -6   8  11        5.41        1.38      5.87 o 
  -5   8  11       75.71       61.64      7.83 o 
  -4   8  11       15.59       18.64      3.83 o 
  -3   8  11       66.99       50.39      7.40 o 
  -2   8  11       37.33       33.15      7.38 o 
  -1   8  11       27.12       25.30      4.77 o 
   0   8  11      113.01      120.95      9.38 o 
   1   8  11        7.83        4.09      4.22 o 
   2   8  11       16.30        6.70      6.88 o 
  -4   9  11       17.35       21.35      5.16 o 
  -3   9  11       38.15       23.55      5.41 o 
  -2   9  11        5.10       -2.06      3.98 o 
  -1   9  11      118.76      105.98      7.96 o 
   0   9  11      117.73      137.14     14.44 o 
 -10   0  12      160.99      185.09     14.82 o 
  -9   0  12       19.75       28.81      6.14 o 
  -8   0  12      142.32      150.71     21.33 o 
  -7   0  12       35.79       45.08      5.64 o 
  -6   0  12      143.37      141.61     23.86 o 
  -5   0  12       33.15       29.42      5.61 o 
  -4   0  12      113.03      115.60      8.31 o 
  -3   0  12      635.68      571.19     25.19 o 
  -2   0  12      255.19      219.56     10.87 o 
  -1   0  12      731.00      679.62     20.78 o 
   0   0  12       64.28       57.22     14.51 o 
   1   0  12        1.52        3.45      3.65 o 
   2   0  12       75.74       78.16      6.71 o 
   3   0  12      107.84      114.91      9.10 o 
   4   0  12       40.87       43.37      8.67 o 
   5   0  12       52.20       56.82     17.89 o 
 -10   1  12       58.78       43.44      5.37 o 
  -9   1  12       44.99       45.30     14.50 o 
  -8   1  12      104.84      103.29      7.46 o 
  -7   1  12        0.53       -0.88      2.53 o 
  -6   1  12       36.53       41.08      5.01 o 
  -5   1  12      242.98      364.71     19.01 o 
  -4   1  12      176.58      275.52     43.32 o 
  -3   1  12      146.99      148.63      7.02 o 
  -2   1  12       10.20        7.11      2.89 o 
  -1   1  12      353.15      324.56     16.47 o 
   0   1  12       90.27       88.73      6.89 o 
   1   1  12        1.32        5.76      2.84 o 
   2   1  12       36.61       29.89      4.49 o 
   3   1  12       11.43        4.36      3.52 o 
   4   1  12        8.42       27.03     10.53 o 
   5   1  12       57.19       66.01      7.14 o 
 -10   2  12        2.48        2.24      4.18 o 
  -9   2  12        0.32       -2.92      2.99 o 
  -8   2  12        5.51       12.45      5.79 o 
  -7   2  12       33.77       35.45      3.91 o 
  -6   2  12       15.30       15.65      3.84 o 
  -5   2  12        1.25       14.54      8.50 o 
  -4   2  12      350.44      356.62     19.30 o 
  -3   2  12       94.05       69.32      6.28 o 
  -2   2  12      102.78      105.99      5.20 o 
  -1   2  12      141.03      154.13      6.82 o 
   0   2  12       96.17      110.62      6.79 o 
   1   2  12      154.74      147.24      8.12 o 
   2   2  12        7.38        7.57      3.10 o 
   3   2  12       20.95       20.21      6.63 o 
   4   2  12       10.74       13.86      4.25 o 
   5   2  12      118.32      141.56     12.01 o 
 -10   3  12        6.06       -3.32      3.56 o 
  -9   3  12       17.80       16.57      3.80 o 
  -8   3  12        0.00       -2.02      3.19 o 
  -7   3  12      186.95      175.84      7.74 o 
  -6   3  12        0.18        2.14      3.31 o 
  -5   3  12       19.43       13.40      3.63 o 
  -4   3  12      613.30      582.86     16.38 o 
  -3   3  12      515.48      470.06     12.88 o 
  -2   3  12       14.23       15.09      3.23 o 
  -1   3  12       32.64       68.61     23.78 o 
   0   3  12        3.65        1.51      2.71 o 
   1   3  12      169.92      189.84      9.15 o 
   2   3  12        0.24        1.39      2.13 o 
   3   3  12       20.94       15.36      4.17 o 
   4   3  12      130.00      128.21      7.73 o 
   5   3  12       39.18       64.91      7.20 o 
  -9   4  12       10.45       10.44      4.37 o 
  -8   4  12       50.64       39.77      4.66 o 
  -7   4  12        2.95        0.09      3.35 o 
  -6   4  12        8.74        7.67      3.24 o 
  -5   4  12       28.98       50.33      4.33 o 
  -4   4  12        4.13       11.08      4.26 o 
  -3   4  12      148.85      141.31      6.71 o 
  -2   4  12      159.76      149.61     10.71 o 
  -1   4  12       30.72       31.08      4.09 o 
   0   4  12       52.11       46.40      8.08 o 
   1   4  12      222.57      237.43      8.92 o 
   2   4  12        6.68        3.92      3.53 o 
   3   4  12      127.04      140.75     10.56 o 
   4   4  12       28.24       20.29      8.94 o 
  -9   5  12        5.25        1.08      4.38 o 
  -8   5  12        3.83        4.92      3.93 o 
  -7   5  12        6.68        6.18      3.70 o 
  -6   5  12       61.97       61.03      6.53 o 
  -5   5  12      133.27      131.97      9.70 o 
  -4   5  12       93.71      102.45      8.54 o 
  -3   5  12       41.56       40.14      5.50 o 
  -2   5  12      335.25      330.49     11.59 o 
  -1   5  12      302.68      294.01     15.24 o 
   0   5  12       18.91       26.51      4.36 o 
   1   5  12       37.59       37.10      4.38 o 
   2   5  12        0.29        2.57      3.00 o 
   3   5  12      168.92      174.90     12.05 o 
   4   5  12       65.89       57.88     10.07 o 
  -8   6  12       33.34       40.84      6.81 o 
  -7   6  12       33.51       17.42      6.08 o 
  -6   6  12      101.27       78.73      7.36 o 
  -5   6  12       29.51       12.27      4.90 o 
  -4   6  12       47.86       48.75      7.02 o 
  -3   6  12       62.62       67.72      5.45 o 
  -2   6  12       16.07       19.75      4.46 o 
  -1   6  12       52.15       51.69      9.29 o 
   0   6  12      164.90      164.90     10.67 o 
   1   6  12        1.60       -0.75      3.82 o 
   2   6  12       17.11       11.01      3.79 o 
   3   6  12        0.91       -0.58      9.32 o 
  -7   7  12        0.36       -9.08      6.08 o 
  -6   7  12       52.95       53.83     12.78 o 
  -5   7  12       24.09       13.92      6.59 o 
  -4   7  12        1.61        4.37      4.96 o 
  -3   7  12        1.29        2.78      3.61 o 
  -2   7  12       31.98       25.44      5.07 o 
  -1   7  12       30.50       28.71      4.38 o 
   0   7  12      175.92      220.94     11.01 o 
   1   7  12      210.99      204.48     14.67 o 
   2   7  12       28.78       22.32      6.51 o 
  -5   8  12       38.32       19.89     16.59 o 
  -4   8  12       21.42       30.60     10.20 o 
  -3   8  12        0.07        7.77      3.63 o 
  -2   8  12       39.10       47.88      5.40 o 
  -1   8  12        0.31        2.88     11.68 o 
   0   8  12       35.57       27.87      6.89 o 
 -10   1  13        0.39       -0.67      4.66 o 
  -9   1  13       31.16       29.47      5.32 o 
  -8   1  13       27.47       34.80      9.12 o 
  -7   1  13      159.32      166.13      8.98 o 
  -6   1  13        1.36        2.84      3.01 o 
  -5   1  13      367.39      362.54     11.82 o 
  -4   1  13        0.31       10.29      4.49 o 
  -3   1  13       67.14       73.39      5.14 o 
  -2   1  13       35.46       28.14      3.23 o 
  -1   1  13       66.83       60.61      8.30 o 
   0   1  13        0.54       -0.62      2.80 o 
   1   1  13      247.20      239.41     11.57 o 
   2   1  13       47.68       42.87      4.79 o 
   3   1  13       79.66       68.67      7.25 o 
   4   1  13       11.18        9.60      5.74 o 
 -10   2  13       44.95       54.64      5.88 o 
  -9   2  13       48.25       48.34     13.30 o 
  -8   2  13      112.87      115.08      9.88 o 
  -7   2  13        0.48        2.75      3.86 o 
  -6   2  13       47.79       50.62      5.63 o 
  -5   2  13        0.02        8.39      4.51 o 
  -4   2  13      113.37      112.83      6.60 o 
  -3   2  13       24.16       19.12      3.58 o 
  -2   2  13        0.06       -3.92      2.62 o 
  -1   2  13       45.39       36.99      5.30 o 
   0   2  13      279.16      299.48     20.54 o 
   1   2  13       62.35       57.33      3.98 o 
   2   2  13       11.93        1.29      7.62 o 
   3   2  13       15.24        8.64      6.63 o 
   4   2  13        1.18       16.74      7.11 o 
  -9   3  13       53.70       66.04      8.19 o 
  -8   3  13       16.76       27.31      5.43 o 
  -7   3  13       46.70       45.35      5.15 o 
  -6   3  13        4.39        5.26      4.38 o 
  -5   3  13        0.93       -5.53      5.40 o 
  -4   3  13        7.46       11.92      4.23 o 
  -3   3  13      115.99      107.47      5.61 o 
  -2   3  13       95.07       89.12      5.44 o 
  -1   3  13       95.58      108.11      9.22 o 
   0   3  13        5.02        3.30      3.22 o 
   1   3  13        2.17        0.63      2.84 o 
   2   3  13        1.59       -2.15      4.22 o 
   3   3  13      145.70      138.66      8.43 o 
   4   3  13       45.57       37.27      8.59 o 
  -9   4  13        7.87       10.06      4.12 o 
  -8   4  13       43.39       35.03      5.06 o 
  -7   4  13        6.89        2.41      5.13 o 
  -6   4  13      285.98      280.07      9.87 o 
  -5   4  13        1.52       14.71      5.86 o 
  -4   4  13      138.56      143.68      9.38 o 
  -3   4  13        6.70        7.97      3.12 o 
  -2   4  13       83.69       78.08      8.93 o 
  -1   4  13        0.16        3.89      5.02 o 
   0   4  13        0.06        4.43      3.74 o 
   1   4  13       20.19       12.48      5.27 o 
   2   4  13       82.65       80.66      7.26 o 
   3   4  13        7.26        6.49      5.20 o 
  -8   5  13       13.31       15.07      9.31 o 
  -7   5  13       27.09       19.50      6.21 o 
  -6   5  13       16.00       20.86      5.44 o 
  -5   5  13        0.07       -2.86      3.39 o 
  -4   5  13       19.30       17.42      4.34 o 
  -3   5  13       20.85       17.28      5.97 o 
  -2   5  13      140.55      135.32      8.24 o 
  -1   5  13       10.43       11.31      3.43 o 
   0   5  13       26.58       13.22      5.91 o 
   1   5  13       50.39       49.17      6.13 o 
   2   5  13       15.46        4.51      9.03 o 
   3   5  13       43.50       22.17     19.03 o 
  -7   6  13        0.81       -0.41      5.49 o 
  -6   6  13        3.31        8.30      4.11 o 
  -5   6  13        0.20        9.67      7.77 o 
  -4   6  13        0.30       -2.33      5.41 o 
  -3   6  13        1.15       -2.03      4.72 o 
  -2   6  13       90.03       86.18     10.72 o 
  -1   6  13       50.69       43.28      5.63 o 
   0   6  13       63.48       46.81      7.36 o 
   1   6  13       31.32       27.05      4.14 o 
   2   6  13       15.40        8.01      7.20 o 
  -6   7  13        1.44        3.29      4.61 o 
  -5   7  13        9.19       16.97      5.10 o 
  -4   7  13       33.91       33.65     12.15 o 
  -3   7  13       52.02       56.61     12.03 o 
  -2   7  13       12.14       13.04      4.78 o 
  -1   7  13       67.91       75.70     13.20 o 
   0   7  13      249.37      270.15     15.61 o 
  -9   0  14        6.79      -12.13     15.54 o 
  -8   0  14        7.64       13.44      5.81 o 
  -7   0  14       27.23       26.26      6.41 o 
  -6   0  14      117.91      104.17      9.70 o 
  -5   0  14       23.61      235.41     57.46 o 
  -4   0  14        0.01        5.36      6.89 o 
  -3   0  14       36.02       26.26      6.51 o 
  -2   0  14      472.10      503.79     22.90 o 
  -1   0  14       58.88       76.27      7.91 o 
   0   0  14       10.07        8.43      4.98 o 
   1   0  14        6.20        0.66      7.25 o 
   2   0  14       75.72       69.28      8.82 o 
   3   0  14        8.51       28.80      9.81 o 
  -9   1  14       29.15       21.42      5.06 o 
  -8   1  14       42.25       36.05      8.17 o 
  -7   1  14        3.36        1.56      7.72 o 
  -6   1  14       38.89       37.47      4.66 o 
  -5   1  14       29.93       89.57     19.72 o 
  -4   1  14       39.47       41.98      7.56 o 
  -3   1  14       86.64       71.00      7.30 o 
  -2   1  14       11.43        6.58      3.43 o 
  -1   1  14       22.08       12.38      5.14 o 
   0   1  14       73.79       73.31      5.63 o 
   1   1  14       64.14       62.67      5.96 o 
   2   1  14        0.58       -2.37      3.33 o 
   3   1  14        5.57        3.63      4.63 o 
  -9   2  14       44.59       47.76     11.67 o 
  -8   2  14        3.54        5.07      4.09 o 
  -7   2  14       14.78       28.36      4.76 o 
  -6   2  14       14.36       12.11      5.48 o 
  -5   2  14        1.02        0.82      3.35 o 
  -4   2  14      133.42      133.81      8.34 o 
  -3   2  14       21.43        9.25      3.81 o 
  -2   2  14        4.61        4.06      3.85 o 
  -1   2  14        0.13        4.26      2.91 o 
   0   2  14       29.77       26.96      4.22 o 
   1   2  14        6.84        5.50      4.15 o 
   2   2  14       29.46       16.38      7.06 o 
   3   2  14        0.00        3.36      4.05 o 
  -8   3  14        8.61        4.31      3.91 o 
  -7   3  14       24.90       26.31      4.72 o 
  -6   3  14       25.75       25.32      4.85 o 
  -5   3  14       91.61       64.27      6.02 o 
  -4   3  14       50.63       62.20      5.66 o 
  -3   3  14       80.19       73.67     11.58 o 
  -2   3  14       42.85       42.59      7.12 o 
  -1   3  14      101.57       89.01      5.97 o 
   0   3  14        1.63       -0.17      3.62 o 
   1   3  14       16.44       10.63      4.22 o 
   2   3  14        0.21       -1.43      6.88 o 
   3   3  14       33.25       12.21     25.48 o 
  -8   4  14       12.30       13.10      4.58 o 
  -7   4  14       26.05       34.17      5.41 o 
  -6   4  14        1.12        0.54      3.48 o 
  -5   4  14       18.12       20.39      4.69 o 
  -4   4  14       19.74       27.05      4.57 o 
  -3   4  14       22.48       17.07      5.17 o 
  -2   4  14       21.81       18.33      4.05 o 
  -1   4  14        0.54        2.81      4.32 o 
   0   4  14       28.86       23.47      4.03 o 
   1   4  14        0.50       -0.83      3.53 o 
   2   4  14       38.43       40.84      8.50 o 
  -7   5  14       28.26       23.18      6.17 o 
  -6   5  14        2.55        0.66      5.79 o 
  -5   5  14       13.18       10.23      6.39 o 
  -4   5  14       19.10       24.61      7.36 o 
  -3   5  14      109.69       93.66      6.70 o 
  -2   5  14       24.07       25.91      6.24 o 
  -1   5  14      130.22      128.48      7.34 o 
   0   5  14       53.52       52.90      8.92 o 
   1   5  14        2.24        2.72      3.96 o 
  -6   6  14       11.59        9.58      5.41 o 
  -5   6  14       32.01       55.89      7.77 o 
  -4   6  14       98.49      101.77      8.22 o 
  -3   6  14        4.74        3.83      4.00 o 
  -2   6  14       12.36       10.82      4.03 o 
  -1   6  14        0.51        2.24      5.27 o 
   0   6  14        9.77       17.71      5.67 o 
  -8   1  15       55.15       39.96      6.19 o 
  -7   1  15        5.74        8.81      4.35 o 
  -6   1  15        0.83       -4.96      3.87 o 
  -5   1  15       19.14      177.95     30.41 o 
  -4   1  15       90.49       82.59      6.94 o 
  -3   1  15       27.89       23.68      8.39 o 
  -2   1  15       97.00       91.71      6.56 o 
  -1   1  15       11.16        6.73      4.13 o 
   0   1  15        4.63        3.95      3.33 o 
   1   1  15       17.50        8.58      6.08 o 
   2   1  15       29.50       23.01      5.21 o 
  -8   2  15      126.14      106.87      8.69 o 
  -7   2  15       41.50       44.51      6.48 o 
  -6   2  15        2.39        0.06      4.31 o 
  -5   2  15        5.30        4.96      3.86 o 
  -4   2  15       34.03       40.44      7.93 o 
  -3   2  15       89.56       95.42      6.83 o 
  -2   2  15       13.65        3.08      3.82 o 
  -1   2  15       45.10       50.28      7.59 o 
   0   2  15       84.86       93.25      6.46 o 
   1   2  15       45.64       42.29      7.71 o 
  -7   3  15        0.10       -2.74      4.03 o 
  -6   3  15      140.96      119.28      8.01 o 
  -5   3  15        0.27       -4.85      7.19 o 
  -4   3  15        7.94       25.27      6.42 o 
  -3   3  15        2.22       -3.69      4.96 o 
  -2   3  15        0.12        0.91      3.74 o 
  -1   3  15       23.25       19.80      4.34 o 
   0   3  15      111.45      110.98      7.72 o 
   1   3  15       29.44       27.97      6.39 o 
  -7   4  15       47.68       38.48      5.77 o 
  -6   4  15       13.98       10.07      4.41 o 
  -5   4  15       15.20       22.02      5.37 o 
  -4   4  15       13.42       23.86      5.71 o 
  -3   4  15        1.89        6.81      4.21 o 
  -2   4  15       29.10       11.09     13.54 o 
  -1   4  15        0.63       -1.52      6.37 o 
   0   4  15        8.64        5.64      4.39 o 
  -5   5  15       15.15       18.38      9.59 o 
  -4   5  15        3.81       -0.71      6.30 o 
  -3   5  15        2.00        8.02      4.39 o 
  -2   5  15       12.58       12.60      5.39 o 
  -1   5  15        0.00       -0.62      5.03 o 
  -7   0  16      300.10      296.49     19.83 o 
  -6   0  16      414.24      535.91     29.09 o 
  -5   0  16        0.63       14.98      8.93 o 
  -4   0  16       29.63       42.84     11.93 o 
  -3   0  16       41.89       39.66      7.16 o 
  -2   0  16        1.48        1.09      6.34 o 
  -1   0  16       61.65       36.50     11.21 o 
   0   0  16      137.47      144.61     18.08 o 
  -7   1  16        0.13       -6.47      4.31 o 
  -6   1  16        5.79       14.01      4.41 o 
  -5   1  16       10.45       18.69      5.44 o 
  -4   1  16        4.50        4.89      3.70 o 
  -3   1  16       64.52       77.80      6.58 o 
  -2   1  16       50.67       42.70     18.05 o 
  -1   1  16        4.81        7.58      4.67 o 
   0   1  16        2.13        2.46      5.40 o 
  -6   2  16        7.56        5.21      4.94 o 
  -5   2  16       97.50      126.40      8.79 o 
  -4   2  16       97.06      130.26      7.87 o 
  -3   2  16        1.09        0.66      5.86 o 
  -2   2  16       32.48       44.61      5.94 o 
  -1   2  16       22.24       15.46      4.38 o 
  -5   3  16       34.36       49.80     13.65 o 
  -4   3  16        0.09        1.05      4.97 o 
  -3   3  16        1.27       -2.50      5.32 o 
  -2   3  16       19.35       19.00      5.27 o 
  -1   3  16        0.69       -3.35      3.87 o 
                                                 
